# Supplementary material for: Comparison of MicroRNA Transcriptomes Reveals the Association between MiR-148a-3p Expression and Rumen Development in Goats
Source: Animals (Basel). 2020 Oct 23;10(11):1951. doi: 10.3390/ani10111951 (PMC7690783; doi:10.3390/ani10111951)
Supplement: Supplementary file 1 [file animals-10-01951-s001.zip]

Archive with 10 entries (10 files):
- Figure S1.ppt
- Figure S2.ppt
- Figure S3.ppt
- Table S1.doc
- Table S2.doc
- Table S3.xls
- Table S4.xls
- Table S5.xls
- Table S6.doc
- Table S7.doc
