# Supplementary material for: Comparison of MicroRNA Transcriptomes Reveals the Association between MiR-148a-3p Expression and Rumen Development in Goats
Source: Animals (Basel). 2020 Oct 23;10(11):1951. doi: 10.3390/ani10111951 (PMC7690783; doi:10.3390/ani10111951)
Supplement: Supplementary file 1 [file animals-10-01951-s001.zip › Table S3.xls]

## Sheet: Sheet1
Table S3: List of the known-miRNAs and novel-miRNAs identified in this study.
miRNAs	E60			E135			D30			D150
	S01 TPM	S02 TPM	S03 TPM	S04 TPM	S05 TPM	S06 TPM	S07 TPM	S08 TPM	S09 TPM	S10 TPM	S11 TPM	S12 TPM
chi-let-7a-3p	34.0867	29.8769	28.0378	22.4547	21.656	23.4727	61.6532	41.3774	43.6915	35.1333	29.6066	60.2319
chi-let-7a-5p	12900.8	11171.3	11024.4	13449.8	13844.1	14926.3	19698.9	10809.2	17067.2	8539.58	6906.16	16586.8
chi-let-7b-3p	8.20864	10.0137	10.6971	11.3407	9.3379	10.8258	24.1008	12.6536	19.0427	16.4723	11.8426	24.7335
chi-let-7b-5p	3290.97	3519.73	2932.03	5937.22	6147.41	6131.54	11789.6	8851.84	12102.4	5036.27	4538.08	9436.03
chi-let-7c-3p	10.0173	13.1327	9.68373	2.38156	3.17886	3.84467	7.51049	3.79609	3.20345	0.691147	0.111723	1.66599
chi-let-7c-5p	6275.72	5075.63	5233.27	4172.6	3982.91	4513.04	7837.7	5785.24	7518.23	1028.54	949.534	2166.68
chi-let-7d-3p	82.0864	96.6896	114.29	62.4875	56.6234	50.5878	108.061	70.3542	79.7303	61.3969	49.8285	68.1774
chi-let-7d-5p	918.116	749.714	764.789	722.292	748.72	790.89	976.139	652.421	774.167	638.735	473.035	839.146
chi-let-7e-3p	22.1216	25.1163	30.515	13.0419	14.2055	13.6587	14.3484	14.8047	15.5723	4.49245	6.03305	7.43287
chi-let-7e-5p	3178.55	2970.95	3258.35	1708.6	1615.75	1665.35	1738.51	1186.66	1646.31	394.299	403.655	756.871
chi-let-7f-3p	5.42605	2.46238	2.81504	3.28882	3.77489	3.54115	6.72581	4.30223	3.11447	3.11016	3.23997	4.86981
chi-let-7f-5p	48221.2	37486.7	48836.2	39702	48107.2	43888	42274.6	27161.3	34006.6	18615.6	18521.2	29367
chi-let-7g-3p	0.13913	0.984954	1.23862	1.24748	0.695375	0.607054	1.79355	0.632681	0.978832	0.115191	0.223446	0
chi-let-7g-5p	39837.1	27269.6	33591.3	25213.5	27818.7	25772	39747.4	26331.8	30419.7	18546.2	16769	25938
chi-let-7i-3p	33.3911	24.9522	42.9012	29.8262	29.7025	25.3951	10.6492	11.5148	6.58487	1.38229	2.34618	1.79414
chi-let-7i-5p	89488.7	59637.3	80713.4	48114	55336	54656.8	103139	72450	83735.8	24565	18454.3	40592.7
chi-miR-1	6661.52	24793.4	3678.91	12652.4	12841.1	10218.5	5476.6	6946.71	8299.96	13206.9	12632.8	11555.9
chi-miR-100-3p	1.66955	1.47743	1.12601	0.45363	0.496697	1.01176	0.672581	1.3919	1.06782	0.460765	0.782061	1.15338
chi-miR-100-5p	13539.1	17294.8	17482.7	13646	12598.3	15824.1	6661.69	8365.82	6894.54	3092.19	2049.45	4021.57
chi-miR-101-3p	3141.82	5354.87	4998.27	6110.17	5772.61	5108.46	1854.64	3138.1	2010.79	1051.93	1171.97	911.168
chi-miR-101-5p	0.13913	0.164159	0.337804	0.45363	0.298018	0.202351	0.560484	0.506145	0.266954	0.575956	0.558615	0.128153
chi-miR-103-3p	3644.36	3010.51	4958.07	3147.17	3192.67	3223.76	1963.26	2030.78	1811.2	1269.29	1262.14	1257.82
chi-miR-103-5p	1.66955	3.11902	0.900812	0.90726	0.596036	0.809405	0.560484	0.759217	0.711878	0.115191	0.223446	0.256306
chi-miR-105a	11.4086	41.3681	14.976	4.76311	9.23856	3.54115	2.35403	17.9681	6.22893	0	1.89929	0.897071
chi-miR-105b-3p	0.834777	2.13407	0.675609	0.113407	0.198679	0.202351	0	0.379609	0	0	0	0
chi-miR-105b-5p	1.25217	5.58141	3.71585	0.793852	0.198679	0.202351	0	0.885754	0.800863	0	0	0
chi-miR-106a-3p	1.25217	0.656636	1.12601	0.793852	0.298018	0.505878	0.224194	0	0.622893	0	0	0
chi-miR-106a-5p	56.3475	42.353	79.4966	21.3206	20.5632	17.7057	12.3306	16.1966	7.74167	1.03672	0.670338	1.15338
chi-miR-106b-3p	431.162	548.948	534.519	278.642	304.078	297.052	322.503	345.824	307.798	88.4668	98.8749	161.473
chi-miR-106b-5p	256.277	294.994	383.633	203.566	207.917	172.606	169.602	176.012	143.977	31.7928	43.1251	43.1875
chi-miR-107-3p	411.963	328.646	435.542	229.31	219.838	190.817	229.126	176.138	187.847	87.5453	84.2392	97.6526
chi-miR-10a-3p	66.2257	93.8989	39.2979	74.2819	76.0939	56.9619	90.7984	90.0938	88.1839	70.8426	44.2423	54.8495
chi-miR-10a-5p	39578.2	56845	25375.6	46804.6	49822.8	49492.8	16458.1	18478	18093.6	14346.4	8928.24	12395.3
chi-miR-10b-3p	10.1565	17.8933	8.44511	8.73238	8.64252	9.20698	17.375	11.6413	17.9749	5.41398	5.58615	9.86778
chi-miR-10b-5p	9227.07	18897.8	10289	10077.5	12700.1	11919.8	6644.87	4932	5911.61	2072.86	2063.97	3336.85
chi-miR-1185-3p	28.2433	40.8756	16.8902	5.78378	5.563	6.77877	6.61371	2.40419	2.49157	0.230382	0	0.897071
chi-miR-1185-5p	3.89563	7.71547	3.49065	2.60837	2.2848	1.71999	2.01774	3.54301	2.04665	0.345573	0.111723	0.384459
chi-miR-1197-3p	0	0	47.4052	8.95919	8.8412	7.38582	4.70807	4.5553	5.69502	0	0.111723	0.384459
chi-miR-122	1048.48	5190.71	458.175	37.9915	72.4184	148.121	103.69	2.7838	2.13563	11.8647	44.9127	8.7144
chi-miR-1224	5.70431	4.43229	4.61666	0.45363	0.397357	0.607054	0.672581	0.632681	0.533909	0.345573	0	0.384459
chi-miR-1248-5p	2.92172	4.43229	2.13943	2.60837	2.38414	3.03527	0.224194	0.506145	0.0889848	0.345573	0.558615	0.768918
chi-miR-1249	6.39996	7.38715	7.7695	5.78378	3.17886	4.75525	1.90565	1.89804	4.27127	3.9165	3.23997	2.56306
chi-miR-124a	25.0433	20.684	21.1691	3.74245	3.97357	2.42821	1.68145	3.03687	0.800863	0.230382	0.670338	1.53784
chi-miR-125a-3p	12.1043	21.1765	16.665	8.16534	7.74847	7.58817	9.30403	7.21257	5.78401	2.76459	2.56963	5.38242
chi-miR-125a-5p	5872.38	4771.77	5426.49	3957.81	3410.72	3865.92	2498.75	2027.74	2676.39	1863.79	1739.86	3060.93
chi-miR-125b-3p	287.163	318.304	285.332	183.38	180.798	201.238	160.859	181.58	154.033	42.16	44.1306	65.9988
chi-miR-125b-5p	7286.77	7640.62	7962.61	7177.67	5982.81	6937.61	3944.8	4385.37	4438.12	1343.13	1261.91	2134.26
chi-miR-126-3p	5045.95	7309.34	6382.81	7151.93	8127.64	7155.85	13656.1	11544.5	12761.8	7314.64	5596.66	10265.9
chi-miR-126-5p	239.303	305.172	294.903	324.119	315.303	242.518	173.75	157.538	162.664	57.25	61.6711	67.9211
chi-miR-127-3p	22241.9	33430.2	22459.3	10290.6	11178.6	11424.1	6808.42	9133.77	10262.4	266.207	233.613	1682.39
chi-miR-127-5p	825.316	1144.84	698.467	385.812	388.119	386.491	360.055	262.31	265.886	7.94819	5.8096	38.4459
chi-miR-1271-3p	1.94781	1.80575	2.02683	1.5877	0.596036	1.31528	1.45726	2.27765	1.06782	0.230382	0.111723	0
chi-miR-1271-5p	238.468	292.86	305.826	149.131	194.109	208.826	169.042	147.541	146.914	51.7208	46.1416	78.4296
chi-miR-128-3p	683.404	1030.75	435.768	123.954	118.611	127.38	239.327	166.395	238.479	150.555	106.919	369.209
chi-miR-128-5p	3.61737	5.25309	4.27886	1.02067	0.894054	1.11293	0.560484	1.13883	0.266954	0.460765	0.335169	0.384459
chi-miR-129-3p	24.2085	15.5951	14.8634	8.50556	5.86102	8.09405	5.26855	5.69413	4.0933	0.230382	0.111723	0.640765
chi-miR-129-5p	103.512	86.3476	97.6255	42.1876	26.921	36.7267	36.5436	24.8011	24.3818	3.9165	5.02754	8.58625
chi-miR-1291	0	0	0	0.113407	0	0.101176	0	0	0	0	0.223446	0.128153
chi-miR-1296	20.5912	22.8181	27.0243	7.48489	8.04648	8.2964	8.85565	4.04916	5.96198	1.61268	1.67585	4.48535
chi-miR-1306-3p	2.08694	4.43229	3.15284	1.36089	1.49009	1.31528	1.79355	2.27765	1.24579	0.230382	0.335169	0.640765
chi-miR-1306-5p	19.1999	23.8031	29.1638	10.6603	9.53657	11.1293	4.59597	6.95949	7.20777	1.49748	2.01102	4.3572
chi-miR-1307-3p	264.903	418.934	327.332	108.418	96.1605	110.484	96.7395	84.7793	102.51	51.9512	42.343	122.258
chi-miR-1307-5p	10.4347	24.9522	19.8179	9.41282	9.03988	11.1293	3.69919	8.35139	4.44924	0.921529	1.34068	1.92229
chi-miR-130a-3p	110.608	125.253	111.813	81.7668	84.5378	63.6395	77.7952	80.6036	55.7934	12.4406	10.502	16.0191
chi-miR-130a-5p	12.7999	9.84954	12.161	4.30948	7.64913	5.05878	5.26855	3.28994	5.51706	0.806338	0.782061	0.512612
chi-miR-130b-3p	23.0955	34.3092	32.3166	3.51563	8.14582	4.9576	3.81129	9.23715	3.73736	0.575956	0.335169	1.28153
chi-miR-130b-5p	279.929	208.974	288.035	45.4764	45.0007	47.7549	34.0774	23.5357	37.7295	6.79628	6.25649	26.1432
chi-miR-133a-3p	694.535	2103.53	248.286	720.931	592.162	603.512	536.719	581.94	685.183	893.883	930.318	981.395
chi-miR-133a-5p	32.5563	73.0507	8.33251	28.9189	26.0269	24.5857	14.7968	14.2986	23.581	30.6408	34.4107	28.45
chi-miR-133b	44.6606	197.155	4.16625	9.41282	8.74186	7.68935	11.546	9.99636	13.6147	11.2887	13.1833	10.5085
chi-miR-134	35.1998	74.8565	28.9386	18.1452	13.9075	21.6516	9.75242	8.35139	7.91964	0.345573	0.335169	2.05045
chi-miR-1343	37.1476	54.5008	58.6654	20.4133	15.0002	21.4492	13.9	10.376	11.479	8.86972	8.37923	17.557
chi-miR-135a	234.712	150.041	208.2	46.3837	45.5967	50.5878	15.3573	9.36368	7.47472	0	0.335169	1.15338
chi-miR-135b-3p	2.22607	1.14911	2.58983	0.45363	0.397357	0.809405	0.224194	0	0.17797	0	0	0
chi-miR-135b-5p	38.678	28.2353	56.3007	28.2385	23.9408	18.6163	14.0121	6.20028	7.91964	0.115191	0.223446	0
chi-miR-136-3p	1431.78	1779.65	1208.55	910.549	967.068	979.481	546.136	530.946	484.611	14.8597	13.295	62.6668
chi-miR-136-5p	298.294	538.934	295.466	290.663	254.805	328.72	178.01	167.914	143.71	4.95322	3.23997	18.5822
chi-miR-137	66.3648	28.0712	63.5072	7.93852	6.95375	6.27289	2.12984	4.42877	0.978832	0.115191	0.335169	0
chi-miR-1388-3p	17.5303	12.6402	19.4801	10.3201	10.53	10.8258	12.1065	17.8416	14.4155	3.57093	4.80409	4.48535
chi-miR-1388-5p	21.4259	27.5787	38.9601	20.1865	20.1659	24.788	12.779	26.4461	14.4155	6.22032	5.92132	8.84255
chi-miR-140-3p	2033.38	2685.31	2518.33	2369.88	2735.31	2418.5	1194.06	1903.11	1274.62	901.716	781.503	646.404
chi-miR-140-5p	180.312	158.085	152.462	158.43	152.088	143.973	157.16	129.067	130.452	136.156	95.6349	107.392
chi-miR-141	45.7736	41.8605	61.8182	50.8066	43.8086	43.7079	89.5653	187.4	36.3948	16.1268	30.277	42.4186
chi-miR-143-3p	129899	108660	133032	282443	236491	248819	169226	283572	256290	587757	615886	483343
chi-miR-143-5p	525.631	448.975	533.28	794.987	642.229	668.568	1104.49	1694.95	1345.89	1464.77	1259.68	1813.75
chi-miR-144-3p	2.22607	4.76061	2.25203	1.81452	2.38414	1.61881	3.92339	2.53072	2.40259	0.575956	0.893785	1.53784
chi-miR-144-5p	55.9301	69.2751	48.1934	18.1452	28.113	17.301	17.2629	11.2617	4.44924	2.53421	3.46342	1.92229
chi-miR-145-3p	1344.83	577.511	768.505	1280.26	1148.76	1279.06	2258.08	1434.41	2049.5	4003.81	2436.12	6145.45
chi-miR-145-5p	23695.1	6810.14	16205.4	27621.6	26220.7	23251.9	14500.2	18636.5	24478.5	58611.7	72595	37617.3
chi-miR-1468-3p	0	0	0.112601	0	0	0	0.112097	0	0	0	0	0
chi-miR-1468-5p	112.417	127.223	118.457	149.131	171.162	178.069	160.186	137.039	192.474	164.147	119.209	231.572
chi-miR-146a	16.9738	10.5062	10.6971	18.5988	17.5831	14.5693	167.248	340.889	174.677	370.224	307.35	202.482
chi-miR-146b-3p	0.556518	0.492477	0.675609	0.567037	0.496697	0.505878	1.56936	4.1757	1.60173	2.41901	2.01102	1.28153
chi-miR-146b-5p	84.4516	47.1136	57.3141	65.5495	76.69	78.5123	213.096	407.067	179.838	236.833	298.636	236.955
chi-miR-147-3p	5.98257	9.68538	5.06707	15.31	16.8877	19.1222	86.4266	416.557	40.3101	38.4738	37.9858	66.5114
chi-miR-147-5p	2.22607	1.64159	2.13943	2.94859	3.87423	4.04702	7.1742	7.97178	8.36457	9.79125	7.48545	11.1493
chi-miR-148a-3p	49694.4	63517.7	61760	53322.6	57020.7	73458.6	162467	123649	134682	20601.2	16858.1	41078.9
chi-miR-148a-5p	104.765	128.701	121.835	69.859	66.6567	79.3217	210.182	125.524	194.966	32.4839	27.3722	58.1814
chi-miR-148b-3p	4011.24	2771.66	4111.08	1880.75	2224.21	2218.28	1722.26	1796.31	1478.75	309.058	273.945	496.593
chi-miR-148b-5p	44.7997	44.3229	47.0674	30.2798	26.3249	23.9786	38.225	45.1734	29.7209	15.7812	11.6192	20.6326
chi-miR-150	22.2607	19.2066	26.5739	37.1977	41.2258	36.5244	87.4355	208.532	106.337	35.8244	29.2714	43.4439
chi-miR-151-3p	1283.33	2225.01	1925.48	1215.73	1116.38	1296.26	2287.67	2400.01	2200.77	1302.81	1161.47	2180.78
chi-miR-151-5p	97.6689	147.251	128.14	79.1584	84.5378	55.5454	56.0484	82.6282	73.5014	22.923	23.1267	35.4984
chi-miR-153	4.7304	1.96991	6.08048	1.70111	0.596036	1.11293	1.56936	1.3919	0.622893	0	0.111723	1.28153
chi-miR-154a-3p	71.3734	101.122	39.1853	26.6508	34.7688	34.3997	17.5992	12.7802	11.835	0.575956	0.335169	1.15338
chi-miR-154a-5p	0.417389	1.64159	0.450406	0.226815	0.596036	0.708229	0	0.253072	0	0	0	0
chi-miR-154b-3p	10.4347	15.7593	8.33251	3.62904	4.47027	2.73174	2.91452	3.16341	1.86868	0.230382	0	0.256306
chi-miR-154b-5p	398.884	550.918	362.126	225.341	189.043	227.847	68.8274	61.117	71.9887	2.99497	0.782061	13.5842
chi-miR-155-3p	0	0	0.112601	0	0	0	0	0	0.0889848	0	0	0.384459
chi-miR-155-5p	617.874	396.444	559.517	200.278	232.057	191.627	424.511	535.628	340.723	153.204	118.985	143.916
chi-miR-15a-3p	0.278259	0	0.225203	0.226815	0.0993393	0.101176	0.224194	0.126536	0.17797	0	0	0
chi-miR-15a-5p	23.3738	25.4446	36.0325	21.2072	20.4639	18.414	12.6669	23.2827	17.0851	5.06841	5.47443	4.61351
chi-miR-15b-3p	20.3129	14.2818	14.8634	5.21674	4.47027	6.07054	12.6669	7.08603	6.22893	5.75956	5.58615	11.1493
chi-miR-15b-5p	133.286	130.178	182.189	76.4367	84.2397	73.6558	64.5678	74.7829	66.4716	23.1534	23.797	24.8617
chi-miR-16a-3p	7.51299	7.55131	6.86869	3.17541	2.58282	3.54115	2.69032	3.79609	1.69071	0.460765	0.893785	1.40968
chi-miR-16a-5p	2782.73	2792.18	3863.92	2482.6	2418.02	2485.88	1314.11	1231.96	1210.37	819.009	795.58	1112.62
chi-miR-16b-3p	8.34777	4.26813	6.08048	3.062	3.47688	2.73174	6.72581	4.68184	3.91533	1.95825	2.01102	1.66599
chi-miR-16b-5p	2650.83	1712.01	2457.08	1146.1	1146.08	1127.6	1022.43	713.285	1000.19	531.722	407.789	510.69
chi-miR-17-3p	5.98257	7.05884	9.00812	4.5363	5.36432	2.63057	2.24194	4.68184	1.42376	0.345573	0.893785	0.768918
chi-miR-17-5p	858.429	598.524	1206.75	300.984	285.998	227.847	360.167	304.826	278.878	98.9492	79.3234	116.107
chi-miR-1814	1.80868	1.96991	1.57642	0.45363	0.596036	0.303527	1.23306	1.01229	1.24579	0.230382	0.223446	0.640765
chi-miR-181b-3p	2.92172	5.58141	3.37804	1.5877	2.2848	1.51763	0.33629	0.126536	0.533909	0	0	0
chi-miR-181b-5p	847.16	600.658	830.774	324.572	287.19	296.04	401.867	286.858	319.188	69.6906	65.2463	146.991
chi-miR-181c-3p	51.4779	62.3804	79.1588	43.0948	43.8086	40.5714	13.5637	14.5517	15.0384	5.75956	3.91031	4.61351
chi-miR-181c-5p	26.7129	16.9084	21.5069	18.372	15.6956	13.7599	20.5137	18.8539	14.8605	4.95322	4.46892	7.43287
chi-miR-181d	331.546	170.725	300.871	135.749	170.665	121.613	143.484	94.6491	129.206	78.7907	50.9457	77.917
chi-miR-182	1848.47	1202.79	1822.57	1890.28	1964.93	2237.8	954.28	344.305	562.117	55.8677	62.6766	122.13
chi-miR-183	834.221	556.335	782.918	854.072	887.299	1006.09	426.865	150.958	212.407	15.5508	14.4123	41.7779
chi-miR-1839	300.798	304.351	340.732	249.496	275.667	270.442	272.171	331.145	203.152	144.219	145.91	146.094
chi-miR-184	1.3913	2.13407	1.68902	3.74245	0.894054	0.708229	3.3629	2.40419	12.1909	14.3989	0.670338	1.15338
chi-miR-186-3p	0	0	0.337804	0	0	0.101176	0	0.379609	0	0	0.111723	0
chi-miR-186-5p	1980.23	1050.95	1297.96	866.66	851.636	734.535	2110.78	1860.84	1276.31	1115.28	965.846	780.067
chi-miR-187	3.61737	3.28318	5.40487	3.062	3.07952	3.84467	3.475	3.16341	1.7797	0.460765	0	0
chi-miR-188-3p	0.556518	0.656636	0.563007	0.113407	0.0993393	0	0	0.126536	0.0889848	0	0	0
chi-miR-188-5p	15.026	38.9057	18.1288	5.89719	3.97357	5.76701	5.04436	4.68184	5.16112	0.691147	1.00551	0.640765
chi-miR-18a-3p	4.31302	3.93982	4.27886	1.24748	0.894054	1.11293	3.5871	3.66955	0.978832	0.575956	1.11723	0.640765
chi-miR-18a-5p	41.5997	35.4583	46.7296	12.5882	11.5234	8.2964	16.7024	16.7028	15.4833	2.6494	3.35169	3.33198
chi-miR-18b-3p	0.417389	0.164159	0.563007	0.113407	0.198679	0	0.448387	0	0	0	0	0
chi-miR-18b-5p	1.53042	0.820795	0.900812	0.340222	0.496697	0.202351	0.33629	0.506145	0.0889848	0	0	0.128153
chi-miR-190a-3p	0.834777	0	0.225203	0.113407	0.298018	0.303527	0.112097	0.126536	0.0889848	0	0	0
chi-miR-190a-5p	11.9651	9.1929	10.4719	6.35082	6.95375	4.35055	6.05323	3.79609	3.38142	0.806338	1.34068	0.768918
chi-miR-190b	0.556518	2.46238	0.337804	0	0.198679	0.303527	0.33629	0.632681	0.0889848	0	0.335169	0.128153
chi-miR-191-3p	7.79125	6.56636	6.75609	5.78378	4.56961	4.9576	5.49274	3.54301	7.74167	7.60262	4.02203	8.84255
chi-miR-191-5p	2082.91	1414.23	2061.85	1369.51	1740.82	1575.2	1876.61	1862.36	2023.78	1328.73	1192.53	1644.84
chi-miR-192-3p	0.973907	0.164159	3.04024	0.113407	0.298018	0.404702	0	0.253072	0	0	0	0.384459
chi-miR-192-5p	2392.33	1106.76	6465.13	833.205	521.134	968.959	387.855	480.205	368.219	348.799	353.492	408.936
chi-miR-193a	66.3648	56.1424	52.2471	65.2093	64.1732	65.9665	78.0194	51.6268	54.6366	28.5674	29.3832	48.8263
chi-miR-193b-3p	67.6169	56.6348	52.9227	66.3434	65.1666	67.0794	78.9161	51.8799	54.9036	28.913	29.8301	49.3389
chi-miR-193b-5p	1.3913	2.29823	2.02683	2.38156	2.48348	3.13644	3.475	1.89804	1.24579	1.38229	1.34068	3.33198
chi-miR-194	791.508	304.187	2473.07	517.138	219.441	480.078	167.361	205.621	153.499	131.548	144.346	128.922
chi-miR-195-3p	1.53042	2.62654	2.02683	14.8564	14.0068	15.2775	23.4282	40.3651	63.8911	102.405	61.0008	126.487
chi-miR-195-5p	0.278259	0.164159	0.225203	1.24748	1.19207	1.11293	2.57823	7.84525	8.09761	4.03169	3.57514	4.22905
chi-miR-196a	0.834777	40.5473	0.450406	0.45363	3.37754	0.91058	2.46613	5.18799	2.58056	1.49748	5.47443	0.897071
chi-miR-196b	3.06085	65.3353	1.57642	0.90726	0.993393	0.607054	2.12984	0.885754	1.06782	0.345573	1.78757	0.256306
chi-miR-197-3p	115.199	143.639	170.366	75.5294	74.0078	88.0228	68.1549	50.8676	85.4254	42.7359	37.0921	57.0281
chi-miR-197-5p	0	0	0	0	0	0	0	0.253072	0	0	0	0
chi-miR-199a-3p	6591.4	7982.07	5956.39	5397.29	5706.35	4909.85	5479.4	5780.93	5740.59	811.291	809.545	1580.51
chi-miR-199a-5p	18345.2	20852	22089.1	13639.9	14326.4	12660.8	6693.52	6869.4	6879.95	1203.4	1136.78	2028.02
chi-miR-199b-3p	6588.76	7980.1	5954.25	5395.7	5704.96	4908.74	5477.5	5779.16	5738	810.946	809.21	1579.23
chi-miR-199b-5p	10243.7	8458.13	11823.6	7614.07	7369.39	7447.13	4250.82	4652.74	4126.05	333.709	340.755	587.325
chi-miR-199c-3p	6588.76	7980.1	5954.25	5395.7	5704.96	4908.74	5477.5	5779.16	5738	810.946	809.21	1579.23
chi-miR-199c-5p	10243.7	8458.13	11823.6	7614.07	7369.39	7447.13	4250.82	4652.74	4126.05	333.709	340.755	587.325
chi-miR-19a	59.13	34.3092	47.0674	17.4648	14.3049	15.7834	20.5137	11.7679	12.7248	7.02666	4.13375	7.81733
chi-miR-19b-3p	958.742	454.556	805.438	349.635	328.416	328.214	190.004	102.621	117.104	50.9145	48.3761	37.5488
chi-miR-19b-5p	1.66955	0.984954	1.35122	0.340222	0.794715	0.404702	1.90565	0.506145	1.51274	0.460765	0.335169	0.256306
chi-miR-200a	11875.5	6987.76	11307.9	7730.08	7783.33	7757.64	6386.49	8237	3785.06	1384.25	1631.94	3356.97
chi-miR-200b	13399.6	10382.7	16482.6	9505.48	10492.4	10617.5	8616.88	4312.61	6536.73	3013.75	3062.55	8379.54
chi-miR-200c	2135.64	1707.42	2422.96	1222.08	1228.43	1386.51	2085	982.174	1375.26	1173.45	1293.64	2650.72
chi-miR-202-5p	6.53909	1.80575	1.80162	0.113407	0.695375	0	0.672581	0.379609	0.889848	0.115191	0.335169	0.384459
chi-miR-204-3p	0.278259	1.14911	0.563007	0.45363	0.0993393	0.202351	0.896774	0.379609	0.266954	0	0	0
chi-miR-204-5p	119.373	102.764	107.647	27.7848	23.1461	29.4421	39.5702	45.0469	57.6621	11.4039	4.58065	22.6831
chi-miR-206	1790.6	16055.6	76.7942	30.053	32.9807	23.7763	47.3049	18.3478	13.1697	57.5956	47.9292	50.7486
chi-miR-208b	1.11304	5.08893	0.112601	0.226815	0.0993393	0.101176	0	0	0.355939	0	0	0
chi-miR-20a-3p	7.79125	3.77566	7.6569	3.17541	3.77489	2.83292	2.12984	2.65726	1.1568	1.38229	0.893785	0.512612
chi-miR-20a-5p	2877.62	1692.15	4145.87	1323.01	1222.37	956.109	715.29	627.367	618.355	281.066	264.784	292.701
chi-miR-20b	63.3039	51.0534	86.0275	23.0217	24.1395	21.9551	24.4371	38.9732	15.6613	1.38229	0.670338	3.46013
chi-miR-21-3p	2.50433	3.6115	2.02683	1.24748	1.29141	1.41646	5.04436	6.95949	2.40259	2.99497	1.89929	1.40968
chi-miR-21-5p	34325.5	42267.3	40249.6	36373.6	38252.6	35896.3	52697.9	67017.6	55942.2	55781.8	50200.3	56630.2
chi-miR-211	3.89563	4.10397	3.26544	0.680445	1.78811	2.02351	0.224194	0.253072	0.978832	0.345573	0.335169	1.02522
chi-miR-214-3p	1178.57	1685.26	1382.63	507.612	541.101	529.452	267.127	333.17	323.638	36.6308	40.332	57.0281
chi-miR-214-5p	68.8691	115.24	67.6735	53.7552	49.471	55.7478	86.3145	81.6159	89.6077	13.9381	13.0716	29.7315
chi-miR-215-5p	97.2515	10.6703	1450.19	657.196	90.4981	867.783	3.13871	1.89804	2.58056	80.749	103.344	70.2278
chi-miR-216b	6.1217	9.68538	10.0215	1.24748	1.39075	1.21411	2.24194	1.26536	2.22462	0.115191	0.111723	0.128153
chi-miR-217-3p	0.13913	0.492477	0.112601	0	0	0	0	0	0	0	0	0.128153
chi-miR-217-5p	10.9912	15.1026	10.4719	1.36089	2.98018	1.61881	3.3629	2.27765	3.02548	2.6494	2.56963	1.15338
chi-miR-218	2525.62	2384.74	2489.96	791.584	1023.99	1034.22	1355.59	1307.63	1498.06	171.865	153.731	296.674
chi-miR-219	1.11304	1.96991	1.91422	1.5877	1.39075	1.31528	1.00887	0.379609	0.978832	0.230382	0.223446	0.384459
chi-miR-22-3p	238.051	350.151	200.318	314.592	291.958	317.691	540.643	457.429	653.771	1218.38	863.731	1165.17
chi-miR-22-5p	6.67822	9.52122	4.72926	6.23741	6.85441	7.48699	35.871	29.2299	36.6617	62.5488	48.5995	63.4357
chi-miR-221-3p	646.952	553.216	599.04	200.731	203.745	218.944	407.696	299.511	318.032	161.498	153.284	394.07
chi-miR-221-5p	159.442	94.2273	163.61	40.9401	54.3386	55.7478	59.5234	62.762	50.1874	24.0749	30.8356	47.6729
chi-miR-222-3p	393.597	240.165	321.139	78.7048	75.0012	86.3028	154.357	100.47	171.919	85.9326	68.0393	241.825
chi-miR-223-3p	11.1304	10.0137	5.85528	1.5877	1.58943	2.12469	14.2363	59.8516	6.58487	1.95825	2.68135	1.92229
chi-miR-223-5p	9.04342	6.56636	4.27886	0.90726	1.98679	0.607054	13.0032	78.3259	7.65269	3.34054	2.23446	4.22905
chi-miR-224-3p	1.80868	1.64159	0.78821	1.13407	0.993393	0.708229	0.784678	1.26536	1.33477	0.115191	0	0.384459
chi-miR-224-5p	1425.8	1544.08	1165.76	752.912	769.979	773.69	950.02	769.467	813.321	321.153	279.643	654.862
chi-miR-2284a	11.2695	18.0575	17.1154	11.7944	13.5101	12.7481	10.5371	10.8821	9.52137	5.29879	4.58065	7.04841
chi-miR-2284b	4.31302	12.9686	3.49065	5.78378	3.2782	6.77877	3.13871	6.20028	3.20345	1.2671	1.56412	1.15338
chi-miR-2284c	2.08694	1.80575	2.70243	1.5877	0.993393	1.92234	2.91452	1.51843	1.24579	1.15191	1.56412	1.66599
chi-miR-2284d	0.973907	0.820795	1.01341	0.90726	0.695375	0.505878	0.33629	0.126536	0.533909	0.460765	0.111723	0.256306
chi-miR-2284e	1.25217	0.492477	0.900812	0.567037	0.198679	0.505878	0.33629	0.253072	0	0.115191	0	0
chi-miR-2290	0.278259	0	0.112601	0	0	0	0	0	0.17797	0	0	0
chi-miR-2318	0.556518	1.47743	1.23862	0.226815	0.198679	0.101176	0.560484	2.65726	1.06782	0.575956	0.335169	1.15338
chi-miR-2331	1.3913	1.80575	1.01341	0.567037	0.894054	0.607054	1.00887	0.506145	1.95766	0	0.111723	0.768918
chi-miR-2332	7.23474	20.5199	4.84186	7.03126	5.06631	14.8728	3.475	1.01229	0.266954	1.61268	1.00551	1.02522
chi-miR-2335	0.13913	0	0	0	0	0	0	0.126536	0	0.115191	0.111723	0
chi-miR-23a	1198.04	1855.98	1024.11	2101.78	2347.59	2343.83	2276.8	2076.97	2242.24	1781.78	1380.12	1444.03
chi-miR-23b-3p	1862.67	1951.85	1617.86	1921.35	2146.03	2207.45	2203.71	1604.48	1907.48	1888.67	1353.3	1214.51
chi-miR-23b-5p	5.00866	2.95486	4.16625	2.26815	1.98679	2.42821	7.84678	3.54301	4.27127	1.03672	1.78757	4.86981
chi-miR-24-3p	2180.58	2785.61	2156.43	3679.73	3348.43	3698.98	3604.02	3418.5	3170.71	3402.4	2855.42	4506.37
chi-miR-24-5p	10.713	9.52122	10.3593	14.0625	11.9207	12.5458	22.8677	18.4743	20.3775	31.7928	23.5736	27.4247
chi-miR-2404	1.3913	4.59645	1.23862	0.680445	0.894054	1.31528	1.34516	1.3919	1.60173	0.575956	0.670338	2.1786
chi-miR-2411-3p	0.834777	1.14911	0.78821	0.45363	0.794715	1.11293	0.560484	0.253072	0.444924	1.38229	0.670338	0.897071
chi-miR-2411-5p	6.26083	6.23804	6.86869	2.83519	4.96697	4.35055	4.59597	7.46564	1.60173	5.64437	4.80409	3.58828
chi-miR-2432	0.278259	0.164159	0.112601	0.340222	0.0993393	0.505878	0.112097	0.379609	0.355939	0	0.111723	0.128153
chi-miR-2483-3p	7.79125	11.4911	7.31909	6.57763	6.35772	6.98112	3.69919	2.91033	3.64838	1.15191	1.67585	1.79414
chi-miR-2483-5p	26.852	27.907	17.4532	14.6296	14.0068	17.7057	7.84678	13.6659	8.98746	3.45573	3.12825	2.56306
chi-miR-25-3p	3909.68	4082.63	5649.89	3060.19	3316.14	2869.24	1815.97	1794.28	1749.89	554.415	671.567	1131.59
chi-miR-25-5p	12.939	10.8345	10.2467	3.96926	4.76829	6.07054	5.38065	2.65726	5.42807	1.38229	1.4524	3.97274
chi-miR-26a-3p	2.78259	3.77566	2.47723	1.13407	2.08613	2.02351	4.03548	1.26536	2.58056	2.6494	2.23446	2.1786
chi-miR-26a-5p	42298.4	29747.9	38170.5	37739	42638.6	38951.3	58679.8	50392.9	45516.7	43799.4	40410.2	53231.2
chi-miR-26b-3p	5.70431	5.08893	5.51747	2.15474	2.08613	3.7435	2.24194	4.1757	2.9365	0.921529	1.00551	2.1786
chi-miR-26b-5p	3611.52	2804.49	3030.78	3439.08	3619.23	3204.74	5367.19	4207.58	3712.89	2105.81	1824.77	2288.68
chi-miR-27a-3p	415.719	591.465	383.971	1057.75	849.351	836.52	1505.8	2470.11	1230.48	998.362	1013.55	1789.78
chi-miR-27a-5p	41.4606	49.4119	31.8662	23.4754	25.1328	31.8703	56.4968	98.8248	34.6151	23.8446	28.7128	71.7657
chi-miR-27b-3p	22255.2	22535.4	26817.6	34768.4	35165	32998.9	22256.4	24188	22918.6	18671	19812.2	17478.8
chi-miR-27b-5p	29.0781	27.0862	27.4748	21.3206	29.7025	40.4702	36.2073	23.6623	22.5131	24.0749	14.9709	21.5297
chi-miR-28-3p	794.43	799.947	985.375	835.7	884.12	834.598	820.212	775.794	842.063	1178.52	1021.04	1321.64
chi-miR-28-5p	160.695	211.437	176.334	215.701	206.427	162.792	156.823	187.78	193.898	214.371	160.769	278.605
chi-miR-296-3p	78.6082	108.181	83.4377	31.9809	24.4375	32.3762	34.5258	10.7556	33.7252	9.21529	9.04957	35.6265
chi-miR-29a-3p	30.7476	31.1902	43.239	50.0127	49.173	38.2444	144.941	245.607	132.142	1350.16	1185.94	416.113
chi-miR-29a-5p	0.13913	0.328318	0.112601	0.113407	0.198679	0.101176	0.672581	0.506145	0.800863	2.18863	2.9048	1.28153
chi-miR-29b-3p	5.28692	5.58141	3.71585	4.64971	4.37093	3.43997	17.0387	30.1156	12.2799	106.667	117.421	35.6265
chi-miR-29b-5p	1.11304	0.328318	1.35122	1.02067	0.496697	1.01176	2.57823	3.03687	1.51274	5.06841	3.01652	3.58828
chi-miR-29c-3p	1.25217	1.64159	1.46382	1.36089	1.98679	1.51763	4.70807	4.80838	3.82634	13.7077	13.5185	6.2795
chi-miR-29c-5p	3.89563	1.47743	2.81504	3.40222	4.17225	5.05878	24.5492	17.8416	18.0639	96.7606	99.2101	56.3873
chi-miR-301a-3p	16.2782	17.565	15.3138	8.84578	6.55639	5.15996	6.95	4.93491	3.20345	0.806338	1.11723	1.02522
chi-miR-301a-5p	58.9909	36.6075	46.5044	21.3206	19.6692	19.021	14.1242	13.2863	16.9071	3.9165	2.79308	7.04841
chi-miR-301b	8.62603	9.84954	8.44511	2.04133	1.39075	1.61881	1.56936	1.3919	1.7797	0.460765	0.111723	0.768918
chi-miR-30a-3p	143.999	148.564	197.503	110.799	145.631	131.022	100.663	97.5594	102.599	164.839	142.335	289.626
chi-miR-30a-5p	10176.4	9592.63	13195	7001.21	9613.36	7440.86	5279.98	6454.99	4853.94	6028.3	5575.43	6547.46
chi-miR-30b-3p	2.64346	4.76061	3.60325	2.72178	1.09273	3.13644	4.37178	3.03687	3.11447	1.03672	1.34068	4.48535
chi-miR-30b-5p	635.822	531.711	878.967	563.182	594.347	495.76	547.481	582.573	519.938	352.485	448.345	369.721
chi-miR-30c-3p	7.79125	7.05884	8.33251	5.21674	6.25838	5.46348	5.82903	2.27765	3.73736	4.03169	3.79858	6.5358
chi-miR-30c-5p	3632.12	2805.48	4668.46	2655.78	2455.77	2479.21	1626.86	1150.21	1662.41	2258.32	2155.25	2407.35
chi-miR-30d-3p	8.62603	10.1779	13.1744	6.23741	6.75507	6.17171	10.2008	10.629	11.2121	10.4824	11.5075	14.225
chi-miR-30e-3p	205.912	246.074	294.228	230.671	235.235	241.304	248.519	226.12	263.751	322.766	245.456	388.688
chi-miR-30e-5p	2471.08	1794.26	2248.43	1477.36	1514.63	1370.32	2548.63	1882.61	2513.73	3217.98	2508.07	2591.51
chi-miR-30f-3p	47.1649	48.4269	49.2068	19.1659	23.4441	19.5269	17.0387	14.9313	17.53	11.1735	11.9544	20.8889
chi-miR-30f-5p	441.041	327.005	540.149	210.711	240.6	209.13	155.03	131.218	127.159	259.065	232.607	268.096
chi-miR-320-3p	1884.79	1408.81	1735.53	1367.69	1267.27	1434.27	914.71	665.075	750.942	388.54	375.836	762.254
chi-miR-323a-3p	480.414	502.491	317.536	54.7758	52.7492	71.3288	28.921	23.6623	20.2885	1.49748	1.00551	3.58828
chi-miR-323b	198.955	234.747	149.647	43.8887	44.9014	57.063	14.4605	9.23715	13.6147	0.345573	0.335169	1.53784
chi-miR-324-3p	4.03476	6.4022	3.94105	2.83519	2.2848	1.71999	1.79355	2.53072	1.33477	0.345573	0	0.256306
chi-miR-324-5p	50.0866	63.8578	34.1182	14.0625	17.6824	15.8846	18.496	12.9067	10.2332	2.30382	1.11723	1.53784
chi-miR-326-3p	12.1043	21.0123	15.9894	6.91786	4.66895	5.46348	14.6847	11.1352	7.83066	3.68612	3.79858	6.15134
chi-miR-326-5p	0.973907	0.328318	0.900812	0.680445	0.596036	0.303527	0.112097	1.13883	0.0889848	0.230382	0	0.128153
chi-miR-328-3p	117.425	89.6308	122.623	72.2406	61.8884	67.7877	117.926	116.034	138.549	81.2098	85.6916	178.645
chi-miR-329a-3p	15.4434	16.2517	11.0349	4.98993	6.55639	5.66583	4.25968	5.18799	4.27127	0.115191	0	0.128153
chi-miR-329a-5p	0.278259	0.164159	0.225203	0.226815	0.496697	0.202351	0	0	0.0889848	0	0	0
chi-miR-329b-3p	181.703	246.238	143.905	62.0339	73.8091	80.8393	85.1936	73.6441	86.3152	3.34054	2.79308	23.452
chi-miR-330-3p	22.6781	22.1615	34.1182	10.6603	10.1326	10.4211	11.3218	12.5271	12.8138	5.98994	5.13926	8.84255
chi-miR-330-5p	7.93038	9.35706	9.12072	3.85585	2.98018	2.83292	9.19194	25.4338	7.65269	2.99497	1.89929	4.99797
chi-miR-331-3p	56.0692	92.0932	73.6414	44.3423	39.239	44.6184	24.2129	29.3564	30.2548	16.8179	20.7805	19.9919
chi-miR-331-5p	21.7042	25.1163	22.4077	16.7843	17.9804	15.3787	36.4315	32.6464	36.1278	31.6776	30.6121	34.9858
chi-miR-335-3p	1344.13	1801.81	1437.92	360.863	385.337	363.018	100.439	82.122	97.4383	7.94819	10.9489	31.013
chi-miR-335-5p	343.093	494.119	426.197	232.826	250.037	157.834	90.5742	99.8371	90.2305	8.75453	8.04406	11.7901
chi-miR-338-3p	3.61737	2.62654	3.37804	4.19608	5.563	3.94585	21.0742	16.9559	9.07645	4.03169	4.02203	6.5358
chi-miR-338-5p	19.7564	14.9385	23.3085	17.6916	22.6494	23.1692	22.5315	17.8416	15.7503	2.6494	3.68686	9.73963
chi-miR-33a-3p	4.31302	3.28318	6.41828	2.38156	3.77489	1.51763	2.35403	2.27765	1.06782	1.03672	0.223446	0.256306
chi-miR-33a-5p	1.66955	5.90972	2.70243	1.70111	1.78811	2.32704	1.90565	1.51843	1.24579	1.2671	0.782061	1.02522
chi-miR-33b-3p	0	0.164159	0	0	0.0993393	0.303527	0	0	0.17797	0	0.111723	0.256306
chi-miR-33b-5p	0	0.328318	0	0	0	0	0	0	0	0	0	0
chi-miR-340-3p	50.3649	48.9194	40.7617	21.3206	19.4705	24.9904	16.8145	11.0087	15.8393	19.2369	11.5075	16.9162
chi-miR-340-5p	1053.49	957.539	1014.31	334.779	312.621	270.139	231.256	226.879	214.72	126.71	103.12	105.085
chi-miR-342-3p	2603.81	1505.83	2114.99	947.973	921.769	908.253	762.707	574.348	796.325	333.248	353.492	289.882
chi-miR-342-5p	16.2782	14.7743	16.665	4.98993	3.97357	6.27289	4.37178	4.1757	5.96198	0.921529	2.23446	2.94752
chi-miR-3431-3p	122.851	112.777	103.931	47.5177	57.6168	59.1877	116.469	68.5826	98.6841	60.8209	43.0134	97.3963
chi-miR-3431-5p	1889.66	2863.26	1956.68	746.221	868.822	726.238	618.662	610.537	460.941	128.669	143.452	206.326
chi-miR-3432-3p	2.64346	3.77566	2.58983	2.26815	0.794715	1.92234	1.56936	1.26536	0.711878	0.806338	0.111723	0.768918
chi-miR-3432-5p	420.032	488.045	413.247	198.123	226.295	224.306	192.694	200.054	210.36	94.5719	88.0378	143.019
chi-miR-345-3p	41.5997	47.2778	41.0995	12.3614	13.2121	14.5693	27.4637	24.6746	10.1443	4.49245	3.23997	5.76688
chi-miR-345-5p	4.86953	7.71547	5.96788	1.36089	2.38414	2.52939	3.92339	5.82067	4.0933	1.49748	0.446892	1.15338
chi-miR-346-5p	0.556518	0.492477	0.337804	0	0	0.101176	0.112097	0	0	0.115191	0	0
chi-miR-34a	24.3477	29.2203	15.4264	57.044	61.9877	55.1407	74.2081	57.7005	71.3658	17.2787	15.6412	20.5045
chi-miR-34b-3p	6.39996	5.58141	6.75609	1.36089	1.19207	2.42821	3.92339	1.26536	2.40259	0.115191	1.00551	0.897071
chi-miR-34b-5p	1.25217	0.328318	0.112601	0	0	0.101176	0	0	0	0	0	0
chi-miR-34c-3p	2.64346	2.46238	2.58983	0.226815	0.596036	0.303527	0.224194	0.506145	0.0889848	0.115191	0.223446	0.384459
chi-miR-34c-5p	110.191	107.196	120.934	16.1039	21.1593	16.7951	18.9444	14.2986	8.00863	1.84306	3.79858	9.09886
chi-miR-361-3p	426.015	380.685	512.674	296.334	319.475	357.757	518.224	737.453	389.308	229.806	244.45	307.439
chi-miR-361-5p	299.546	383.804	279.477	212.526	226.792	229.567	143.596	158.17	125.824	47.1132	49.605	44.5972
chi-miR-362-3p	4.31302	7.05884	7.7695	5.21674	3.47688	4.45173	2.35403	3.79609	1.24579	0.230382	0.335169	0.128153
chi-miR-362-5p	364.519	439.454	320.802	109.098	120.101	111.496	94.7218	87.31	129.384	50.4537	45.4713	40.24
chi-miR-363-3p	78.4691	86.6759	91.6576	40.7133	43.1133	34.9056	39.2339	58.5863	27.4073	1.61268	0.782061	4.74166
chi-miR-363-5p	1.53042	0.984954	1.80162	0.113407	0.695375	0.607054	0.448387	0.253072	0.622893	0.345573	0.111723	0.256306
chi-miR-365-3p	287.998	161.697	196.152	267.642	285.601	253.748	145.838	116.034	150.562	138.69	129.71	121.489
chi-miR-369-3p	1169.38	1555.57	1028.5	650.505	735.31	701.046	662.828	438.195	433.267	12.0951	9.94335	57.797
chi-miR-369-5p	104.208	186.977	106.521	80.0657	67.054	89.6416	49.9952	35.5567	54.5477	3.57093	1.00551	14.9939
chi-miR-374a-3p	316.937	252.641	331.386	179.978	250.434	168.457	346.828	276.988	265.886	172.787	164.456	192.614
chi-miR-374a-5p	453.006	453.407	759.722	438.207	527.988	369.594	473.049	407.7	322.926	149.979	145.352	153.912
chi-miR-374b-3p	29.3563	20.0274	19.9305	10.7737	12.9141	8.59993	19.1686	15.817	16.5512	11.9799	13.0716	11.4056
chi-miR-374b-5p	2138.7	2240.93	2941.83	1443.9	1521.88	1236.16	638.84	754.662	583.473	326.452	318.299	290.779
chi-miR-376a	30.4694	44.6512	24.2093	7.48489	8.8412	5.96936	7.73468	6.32681	5.96198	0.230382	0.111723	0.128153
chi-miR-376b-3p	41.7389	53.0233	24.5471	11.0005	14.4042	15.8846	33.7411	28.2176	17.441	0.806338	0.558615	2.05045
chi-miR-376b-5p	14.1912	13.9535	8.67031	4.98993	4.76829	4.04702	6.16532	5.06145	4.27127	0.230382	0.223446	0.512612
chi-miR-376c-3p	292.172	297.128	188.382	100.139	113.048	94.8015	95.3944	58.0801	54.4587	2.30382	2.45791	7.81733
chi-miR-376c-5p	17.5303	17.2367	9.57112	5.21674	5.46366	4.45173	7.62258	6.45335	5.96198	0.230382	0.223446	0.640765
chi-miR-376d	24.3477	31.3544	14.7508	9.0726	6.75507	8.2964	6.38952	5.9472	6.58487	0.345573	0.335169	0.384459
chi-miR-376e-3p	236.242	213.899	176.672	92.5405	95.4651	71.1264	61.8774	41.8835	51.7891	3.34054	2.12274	7.30472
chi-miR-376e-5p	13.913	13.7894	8.55771	4.87652	4.66895	4.04702	6.05323	5.06145	4.36025	0.230382	0.223446	0.512612
chi-miR-377	5.98257	8.53627	2.47723	3.74245	2.7815	3.7435	1.34516	1.64497	3.02548	0.115191	0.111723	0.512612
chi-miR-378-3p	481.666	3459.81	343.885	1110.26	2132.62	1006.19	3615.79	2440.12	3886.85	6044.66	5393.65	11519
chi-miR-378-5p	10.5738	38.0849	4.84186	14.6296	32.1859	11.534	25.1097	20.4989	35.5939	48.1499	41.4493	92.5264
chi-miR-379-3p	302.607	411.382	308.303	189.391	176.625	187.984	93.2645	77.8198	130.808	5.06841	4.02203	31.1412
chi-miR-379-5p	12341.6	25214.5	14232.6	9353.4	8758.05	11253.1	3914.98	3800.26	4059.13	161.498	106.472	931.416
chi-miR-380-3p	597.979	681.916	618.52	219.784	223.315	186.77	147.183	156.399	152.787	3.11016	1.67585	13.3279
chi-miR-380-5p	21.5651	35.2942	22.2951	8.05193	8.64252	12.8493	2.46613	2.7838	2.40259	0	0	0.256306
chi-miR-381	450.641	5885.59	113.164	69.5188	94.4717	96.9262	268.248	165.13	190.16	15.7812	10.3902	44.3409
chi-miR-382-3p	1219.61	1474.97	1249.09	688.157	747.33	784.414	294.142	329.627	343.748	4.03169	6.25649	34.0887
chi-miR-382-5p	1119.58	1715.95	944.388	482.436	451	600.174	302.998	245.354	271.315	8.29376	6.92683	62.9231
chi-miR-383	70.1213	25.9371	49.2068	5.67037	6.95375	2.73174	17.4871	13.1598	12.1019	0.345573	0.111723	1.79414
chi-miR-3955-5p	121.321	349.823	75.6682	72.5808	70.3322	85.0887	52.125	38.3405	50.0094	2.87978	1.4524	8.84255
chi-miR-3958-3p	3727.14	4704.63	2905.91	1154.6	1136.34	1315.99	819.764	443.13	798.193	30.2953	13.1833	163.267
chi-miR-3958-5p	0	0.328318	0.225203	0.226815	0.198679	0.202351	0	0.126536	0	0	0	0
chi-miR-3959-3p	28.2433	52.2026	26.6865	13.6089	17.3844	11.4328	115.908	63.2681	74.9252	2.53421	2.23446	14.9939
chi-miR-3959-5p	1335.09	1411.27	1140.88	730.458	817.563	767.012	1173.21	1069.99	1417.53	55.7525	49.3816	267.199
chi-miR-409-3p	4824.32	4156.18	3272.42	979.841	931.107	1246.69	841.287	542.081	885.665	38.7042	28.9363	318.076
chi-miR-409-5p	1495.36	1818.88	1200.11	393.411	411.364	493.13	262.419	248.138	269.891	5.98994	6.03305	29.8596
chi-miR-410-3p	338.085	474.419	276.324	118.057	108.975	104.009	57.0573	53.9044	46.3611	0.345573	1.11723	4.99797
chi-miR-410-5p	1.11304	1.96991	0.225203	0.340222	0.0993393	0.303527	0.33629	0	0.266954	0	0	0
chi-miR-411a-3p	610.779	1277.81	572.691	360.522	326.33	388.413	87.6597	96.9268	135.435	3.45573	3.57514	35.7547
chi-miR-411a-5p	8432.64	12948.9	7544.86	6298.88	6329.8	6915.25	2231.29	2550.72	2549.5	102.405	77.6475	576.176
chi-miR-411b-3p	5.28692	7.22299	5.74267	1.70111	0.993393	2.32704	1.12097	0	0.355939	0	0	0
chi-miR-411b-5p	701.63	630.699	520.894	158.203	157.95	181.914	68.9395	54.5371	61.5775	1.49748	1.89929	6.92026
chi-miR-412-3p	4.17389	6.4022	2.58983	0.226815	0.298018	0.303527	0	0.253072	0.266954	0	0	0
chi-miR-412-5p	551.649	682.081	440.609	78.7048	65.2659	97.5333	63.8952	49.3491	60.7766	1.2671	1.00551	10.6367
chi-miR-421-3p	86.2603	83.2286	60.1292	17.5782	20.9606	20.9433	23.204	17.0824	15.2164	13.3622	11.1723	10.1241
chi-miR-423-3p	3422.59	2849.64	3380.86	1324.83	1247.4	1389.55	983.313	786.17	1101.54	593.234	543.309	1255.64
chi-miR-423-5p	1106.22	756.937	1102.14	492.982	539.81	538.052	864.154	639.135	719.62	476.431	377.065	872.594
chi-miR-424-3p	91.8255	185.171	60.1292	60.7864	53.1465	59.1877	34.1895	26.0665	37.1956	0.345573	1.00551	7.68918
chi-miR-424-5p	252.659	425.008	281.954	409.174	437.689	298.873	126.669	177.91	127.159	2.07344	1.89929	7.04841
chi-miR-425-3p	5.70431	5.58141	5.06707	3.85585	4.27159	4.04702	3.475	5.06145	2.75853	2.07344	1.22895	3.71644
chi-miR-425-5p	27.2694	41.3681	24.6597	16.8977	20.0665	20.9433	42.5968	45.4265	40.844	27.7611	17.8757	27.8092
chi-miR-429	475.823	264.46	560.98	186.896	195.5	176.248	269.032	92.498	328.443	110.008	104.461	192.614
chi-miR-432-3p	4.31302	8.20795	2.13943	0.793852	0.596036	1.11293	0.448387	0.632681	0.355939	0	0	0
chi-miR-432-5p	749.63	1427.03	642.391	270.477	252.521	305.247	235.291	197.017	198.436	3.68612	3.12825	24.9898
chi-miR-433	311.789	576.362	236.125	62.3741	50.9611	59.2889	33.0686	22.65	39.2423	0.691147	0.782061	14.7376
chi-miR-449a-5p	1.11304	1.47743	0.450406	0.226815	0.298018	0.202351	1.23306	5.56759	1.60173	0.575956	0.111723	0.384459
chi-miR-449b-5p	0	0	0	0	0	0	0	0.253072	0.0889848	0	0	0
chi-miR-449c	0	0.164159	0	0	0	0.101176	0.112097	0	0	0	0	0
chi-miR-450-3p	20.452	28.2353	10.1341	11.3407	11.0267	8.49875	7.95887	4.80838	6.13995	0.460765	0.670338	0.384459
chi-miR-450-5p	1100.65	1853.35	698.129	537.778	496.895	461.057	462.511	474.511	407.55	30.4105	20.8922	88.4255
chi-miR-451-3p	0	0	0	0	0	0.202351	0	0	0	0	0	0
chi-miR-451-5p	163.06	199.125	151.562	195.061	253.017	155.912	562.95	255.73	270.069	270.354	307.462	245.413
chi-miR-454-3p	223.442	133.625	169.353	42.1876	51.8551	45.0231	43.6057	39.7324	38.8863	9.90644	8.04406	10.5085
chi-miR-454-5p	4.59127	5.90972	4.61666	1.13407	1.19207	1.71999	0.896774	0.885754	0.800863	0.345573	0.782061	0.897071
chi-miR-455-3p	276.033	261.669	583.613	158.884	183.579	189.502	86.5387	76.5544	90.9424	19.4673	12.8482	50.8767
chi-miR-455-5p	811.682	773.025	1138.63	383.884	422.788	436.168	997.213	763.52	773.811	221.167	146.357	476.345
chi-miR-483	59.2692	106.539	54.6117	19.0525	16.2916	18.7175	18.9444	15.1843	16.0173	0.115191	0.446892	1.15338
chi-miR-485-3p	69.0082	101.943	66.0971	16.8977	11.0267	14.2658	8.63145	8.85754	8.72051	0.230382	0.335169	2.94752
chi-miR-485-5p	127.721	167.442	133.32	60.3328	50.4644	79.9287	39.7944	29.2299	36.0388	3.11016	1.34068	11.1493
chi-miR-487a-3p	37.2867	77.6472	37.1585	15.9905	16.2916	14.3669	17.8234	14.2986	9.07645	0.230382	0.335169	1.28153
chi-miR-487a-5p	0	0.164159	0.112601	0.226815	0.0993393	0.303527	0	0	0.0889848	0	0	0
chi-miR-487b-3p	661.144	807.334	409.644	234.527	235.633	263.562	202.447	160.701	189.804	7.94819	6.14477	21.786
chi-miR-487b-5p	0.278259	0.328318	0.112601	0.113407	0.0993393	0.303527	0.112097	0	0	0	0	0
chi-miR-490	251.964	175.978	334.539	229.65	197.983	201.946	256.141	284.074	170.851	436.229	255.287	178.902
chi-miR-491-3p	0.278259	0.656636	0.563007	0.45363	0.496697	0.91058	0.784678	0.506145	0.266954	0.115191	0.111723	0
chi-miR-491-5p	3.06085	2.46238	5.29227	1.92793	3.57622	3.84467	5.82903	5.44106	4.98315	2.18863	1.89929	4.61351
chi-miR-493-3p	936.898	2063.64	814.672	399.875	436.795	532.487	805.864	604.717	698.53	5.87475	5.58615	79.8393
chi-miR-493-5p	1533.62	2278.69	911.734	506.591	626.334	616.665	2055.07	934.85	1699.7	14.3989	14.6357	212.349
chi-miR-494	5151.97	2999.51	2709.75	1064.78	1199.32	1193.06	1040.48	424.782	773.634	29.7193	27.2604	125.59
chi-miR-495-3p	670.048	1398.63	489.141	327.634	321.859	389.931	491.769	297.487	447.682	24.3053	17.3171	104.188
chi-miR-496-3p	8.34777	7.87963	6.53088	0.90726	0.993393	1.31528	1.00887	1.3919	0.800863	0	0	0.128153
chi-miR-496-5p	0.278259	1.47743	0.450406	0.45363	0.298018	0.505878	0.224194	0.253072	0.17797	0	0	0
chi-miR-497-3p	0	0	0	0	0	0	0	0.126536	0.0889848	0	0.446892	0
chi-miR-497-5p	2.50433	3.11902	3.94105	18.7122	17.4837	18.9198	21.5226	50.9941	78.3956	23.2686	19.6633	48.57
chi-miR-499-3p	0.278259	1.47743	0.112601	0.340222	0.0993393	0	0	0	0	0	0	0
chi-miR-499-5p	246.677	825.227	46.054	44.1155	36.4575	34.3997	34.1895	36.569	26.6064	21.7711	16.0881	26.1432
chi-miR-500-3p	438.815	617.73	546.455	177.823	202.851	230.478	154.694	128.181	130.808	29.9497	27.5956	62.026
chi-miR-500-5p	200.903	249.85	241.981	60.3328	71.9217	77.197	42.821	32.7729	44.4924	11.4039	11.9544	9.73963
chi-miR-502a	0.695648	1.14911	0.900812	0.340222	0.397357	0.404702	0.896774	0.759217	0.355939	0.230382	0	0.512612
chi-miR-502b-3p	17.1129	27.5787	24.7723	5.33015	5.563	4.75525	3.13871	2.65726	2.49157	0.575956	0.558615	0.768918
chi-miR-502b-5p	23.0955	38.249	17.9036	4.76311	3.67555	5.26113	6.61371	4.30223	4.27127	2.18863	1.00551	2.05045
chi-miR-504	185.321	187.305	226.892	36.0636	29.2058	30.2515	68.8274	24.8011	28.5641	7.14185	5.47443	38.1896
chi-miR-505-3p	96.2776	65.8277	73.754	34.3625	30.6958	32.7809	54.479	25.9399	47.3399	28.4522	28.9363	57.5407
chi-miR-532-3p	87.6516	202.408	137.374	56.4769	48.0802	51.296	20.1774	40.4916	33.4583	7.71781	6.14477	9.86778
chi-miR-532-5p	4880.52	8113.06	5996.93	2011.4	2352.16	2307.82	1369.49	1345.21	1425.89	547.619	455.272	745.466
chi-miR-542-3p	2045.9	4949.89	2097.77	1644.07	1443.7	1326.72	557.121	967.496	698.975	20.2736	24.1322	53.6961
chi-miR-542-5p	8.20864	14.446	5.74267	4.98993	4.86763	5.05878	4.82016	5.06145	3.47041	0	0.111723	0.128153
chi-miR-543-3p	492.519	1080.99	249.3	197.896	214.772	277.12	244.707	132.104	208.847	15.4356	14.524	113.928
chi-miR-543-5p	0.13913	1.64159	0.675609	1.02067	1.29141	1.01176	0.224194	0.253072	0.17797	0	0	0
chi-miR-544-5p	78.3299	52.0384	54.1613	23.929	27.1196	20.8422	17.0387	15.0578	12.1019	0.345573	0.223446	1.40968
chi-miR-545-3p	2.08694	1.80575	1.46382	1.02067	0.794715	1.01176	0	0.253072	0.444924	0.345573	0.111723	0
chi-miR-545-5p	0.417389	0.328318	0.225203	0.567037	0.397357	0	0.784678	0.379609	0.355939	0.345573	0.223446	0.384459
chi-miR-582-5p	7.09561	9.35706	13.287	3.17541	4.17225	2.52939	3.02661	1.77151	1.1568	0.230382	1.00551	0.512612
chi-miR-592	12.5217	4.76061	14.8634	0.567037	0.496697	0.101176	0.224194	0.126536	0.0889848	0.115191	0	0
chi-miR-628-5p	7.37386	5.90972	9.34592	5.21674	4.47027	3.03527	2.01774	3.79609	2.13563	2.18863	1.34068	0.640765
chi-miR-655	590.048	1098.55	324.405	174.874	210.003	197.191	115.572	92.1184	134.1	4.37726	5.58615	24.9898
chi-miR-656	50.7823	53.68	37.6089	16.2173	13.8082	13.3552	12.8911	6.57988	6.4069	0.921529	0	1.40968
chi-miR-660	1762.21	2871.96	2071.42	684.981	856.007	787.652	331.919	368.474	369.821	178.892	151.385	224.396
chi-miR-665	61.7735	90.7799	48.0808	15.0832	16.987	21.1457	13.3395	11.7679	9.61035	0.115191	0	1.02522
chi-miR-671-3p	4.45214	4.59645	6.19308	2.72178	3.17886	3.54115	3.475	2.27765	4.89416	3.45573	2.79308	5.38242
chi-miR-671-5p	18.7825	15.4309	19.0296	6.91786	5.76168	10.8258	7.1742	7.59217	6.49589	2.99497	1.89929	2.1786
chi-miR-7-3p	12.3825	9.52122	20.0431	8.84578	10.828	7.28464	12.2186	15.9436	16.4622	10.4824	12.6247	7.56102
chi-miR-7-5p	40591.3	12547.5	37260.2	2969.46	3014.75	3654.06	5162.28	3850.75	2571.84	1782.93	1498.76	2180.65
chi-miR-708-3p	143.721	141.177	144.242	232.599	245.865	242.923	185.52	162.473	125.913	16.9331	28.6011	46.3914
chi-miR-708-5p	195.199	139.043	156.403	163.874	186.659	124.345	117.814	73.391	77.5947	9.67606	17.9874	22.9394
chi-miR-758	370.641	793.544	323.279	80.6327	72.5177	92.6768	21.4105	16.8293	28.0302	0.230382	0.111723	2.94752
chi-miR-767	21.4259	65.3353	23.9841	10.8871	11.722	6.17171	2.24194	17.5885	5.78401	0.345573	0.335169	0.256306
chi-miR-873-3p	0.278259	0.656636	0.225203	0.113407	0	0	0	0	0	0	0	0
chi-miR-873-5p	0.834777	1.64159	0.675609	2.60837	1.78811	1.31528	0.448387	2.40419	0.711878	0.115191	0	0
chi-miR-874-3p	35.7563	32.8318	43.239	11.1139	12.0201	16.4916	17.375	11.1352	9.25442	4.03169	4.3572	9.09886
chi-miR-874-5p	1.11304	1.31327	1.01341	0.113407	1.19207	0.708229	0.224194	0.379609	0.622893	0	0.335169	0
chi-miR-876-3p	0.834777	0.492477	0.450406	0.680445	1.09273	0.505878	0.224194	0.253072	0.711878	0.115191	0	0.128153
chi-miR-876-5p	0.417389	0	0.112601	0	0.0993393	0	0	0.632681	0	0	0	0
chi-miR-877-3p	1.11304	1.31327	0.78821	0.45363	0.198679	0.101176	0.224194	0.506145	0.444924	0.115191	0.223446	0.512612
chi-miR-877-5p	15.026	18.55	25.8983	6.23741	3.57622	5.86818	6.05323	7.59217	7.38574	1.2671	2.23446	3.33198
chi-miR-9-3p	41.1823	13.2969	31.8662	6.91786	7.35111	4.65408	12.6669	16.9559	8.72051	6.4507	6.92683	6.66395
chi-miR-9-5p	2842.97	1058.5	2514.05	461.228	407.887	455.594	470.358	598.263	397.317	230.152	219.536	324.355
chi-miR-92a-3p	5712.38	4025.01	6054.58	2091.01	2064.17	2051.03	1218.49	919.792	1102.08	346.495	350.252	694.461
chi-miR-92a-5p	4.45214	4.43229	3.15284	1.13407	1.78811	1.31528	3.92339	1.64497	1.51274	1.49748	0.893785	3.07567
chi-miR-92b	4799.27	3456.04	5170.55	1785.94	1738.44	1726.16	889.04	690.002	812.52	264.479	283.441	536.192
chi-miR-93-3p	9.46081	8.86458	9.23332	5.21674	4.47027	5.26113	2.35403	1.51843	5.16112	2.07344	1.11723	2.1786
chi-miR-93-5p	1379.89	929.304	1694.31	716.282	700.839	609.785	703.071	514.243	563.985	326.221	327.684	354.471
chi-miR-96	134.956	71.7375	108.097	141.759	144.042	154.394	130.929	44.5408	65.4928	4.26207	7.03855	14.0968
chi-miR-98-3p	1.3913	1.31327	0.675609	0.680445	0.695375	1.11293	2.01774	1.26536	1.1568	0.691147	0.111723	1.15338
chi-miR-98-5p	1193.59	959.017	979.633	749.624	859.484	907.849	2653.89	987.615	1222.65	471.823	387.009	711.121
chi-miR-99a-3p	54.2605	34.1451	45.491	37.6513	45.6961	45.6302	32.9565	33.5321	30.5218	7.25704	7.03855	6.79211
chi-miR-99a-5p	21043.9	23685.3	22250.8	21408.8	21530.7	23416.2	29877.8	23867	25090.2	7432.25	6398.27	13073.1
chi-miR-99b-3p	170.434	180.247	172.956	55.7965	54.8353	60.6042	73.1992	75.4156	63.1792	52.2968	44.1306	67.5366
chi-miR-99b-5p	7118.98	7464.8	7405.69	3069.26	2908.56	3286.69	2307.62	2338.64	2194.1	1248.67	892.444	1404.81
novel_miR_1	0.417389	0	0	0	0.198679	0	0	0	0	0	0	0
novel_miR_10	10.0173	40.7114	5.29227	1.4743	1.58943	2.83292	6.61371	1.64497	2.40259	0.115191	0.223446	1.28153
novel_miR_100	0	0	0	0	0.0993393	0.101176	0.560484	0.632681	0.978832	1.72787	1.11723	1.79414
novel_miR_1000	0	0.492477	0	0.113407	0.0993393	0.101176	0	0	0.17797	0	0.111723	0
novel_miR_1001	0	0.492477	0	0	0.0993393	0	0	0.253072	0	0	0	0
novel_miR_1002	0.417389	0.984954	1.12601	1.4743	1.29141	1.21411	2.01774	1.26536	0.622893	1.49748	1.11723	0.768918
novel_miR_1004	0	0	0.112601	0	0.0993393	0	0	0	0	0	0	0
novel_miR_1005	0.556518	0.164159	0.563007	0.113407	0.496697	0.708229	0	0	0.0889848	0.115191	0.223446	0.128153
novel_miR_1006	5.42605	3.6115	16.8902	1.24748	0.397357	2.12469	1.12097	0.759217	1.51274	1.03672	0.670338	1.15338
novel_miR_1007	0.13913	0.164159	0.112601	0	0.0993393	0.101176	0	0	0	0.230382	0	0
novel_miR_1008	0	0	0.112601	0.113407	0.0993393	0.101176	1.12097	0.379609	1.06782	0.115191	0.335169	0.768918
novel_miR_1009	0.556518	0.492477	1.01341	0.45363	0.298018	0.809405	0.560484	0.379609	0.0889848	0	0	0.640765
novel_miR_101	58.017	52.8592	60.9174	25.5167	22.7487	26.6092	40.3548	18.8539	33.6362	8.86972	7.48545	26.2714
novel_miR_1010	0.417389	0.492477	0.337804	0.340222	0.298018	0.202351	0.112097	0.126536	0.17797	0	0	0
novel_miR_1011	0.834777	0.984954	1.12601	1.13407	0.894054	1.21411	1.45726	1.26536	0.711878	0.460765	0.446892	0.897071
novel_miR_1012	0	0	0.112601	0.113407	0	0.101176	0.33629	0.253072	0.355939	0.230382	0.223446	0.128153
novel_miR_1014	29.0781	44.9796	33.5552	24.0424	28.7091	23.6751	60.5323	35.9363	44.4924	44.3486	32.3997	61.7697
novel_miR_1016	6.26083	0.820795	18.2414	0	0.198679	0.101176	0	0	0.0889848	0	0	0
novel_miR_1017	0.973907	0	2.70243	0	0	0	0	0	0	0	0	0
novel_miR_1018	0.973907	0	0.450406	0.45363	0.198679	0.303527	0.896774	0.253072	0.266954	0	0	0
novel_miR_1019	0.278259	0.164159	0.450406	0.226815	0.198679	0	0	0	0	0	0	0
novel_miR_102	0.556518	0.328318	0	0.113407	0.0993393	0.202351	0.33629	0	0.355939	0.115191	0.223446	0.256306
novel_miR_1020	0.278259	0.164159	0.112601	0	0	0	0	0	0.17797	0	0	0
novel_miR_1021	0.973907	1.14911	1.23862	1.13407	1.09273	1.31528	1.34516	1.3919	0.800863	0.345573	0.558615	0.897071
novel_miR_1022	81.9473	82.0795	77.3572	42.6412	29.3051	23.5739	62.4379	50.2349	49.0306	33.2902	27.819	44.7254
novel_miR_1023	0	0	0	0	0.0993393	0.101176	0.112097	0.126536	0	0.345573	0.111723	0.128153
novel_miR_1024	0	0	0	0.113407	0.0993393	0.101176	0.112097	0.126536	0	0	0	0.256306
novel_miR_1026	0.417389	1.96991	0.225203	0.226815	0.0993393	0.505878	0.112097	0.126536	0	0.115191	0	0
novel_miR_1027	0	0.164159	0.225203	0.113407	0	0	0	0	0.17797	0	0.111723	0.256306
novel_miR_1029	0.13913	0	0.112601	0	0	0	0	0	0	0	0	0
novel_miR_103	2.78259	2.95486	5.63007	1.92793	2.08613	2.32704	1.23306	3.16341	1.60173	0.806338	1.89929	1.02522
novel_miR_1031	0.973907	1.47743	1.12601	0.340222	0.596036	0.505878	0.896774	1.64497	1.06782	0.230382	0.558615	1.28153
novel_miR_1032	0.417389	0.492477	0.337804	0.340222	0.298018	0.303527	0	0.126536	0.266954	0	0.111723	0.128153
novel_miR_1033	0	0	0	0	0	0	0	0	0	0.115191	0	0
novel_miR_1034	0.278259	0.328318	0.337804	0.113407	0.0993393	0.303527	0.224194	0.126536	0.17797	0	0	0.128153
novel_miR_1035	0	0	0	0	0	0	0	0.126536	0.0889848	0	0	0
novel_miR_1037	0.13913	0.164159	0	0	0	0.101176	0.112097	0.253072	0	0	0	0.384459
novel_miR_1038	2.08694	1.96991	1.12601	0.793852	0.496697	0.303527	0.224194	0.253072	0.355939	0.460765	0	0.128153
novel_miR_1039	3.89563	3.77566	3.49065	1.36089	1.78811	0.708229	0.672581	1.01229	1.1568	1.2671	1.11723	0.256306
novel_miR_104	0.973907	0.164159	1.12601	0.45363	0.695375	0.708229	0.33629	0.126536	0.622893	0.115191	0.111723	0
novel_miR_1041	0	0	0	0.113407	0	0.303527	0.112097	0	0	0	0	0
novel_miR_1042	253.772	131.655	201.669	86.0763	91.7895	80.637	103.465	64.9131	79.5524	84.8959	76.0834	69.9715
novel_miR_1043	0.973907	0.164159	3.04024	0	0	0.101176	0	0	0	0	0	0
novel_miR_1044	11.2695	14.9385	7.9947	4.42289	2.88084	4.1482	4.14758	2.91033	3.91533	1.2671	0.893785	2.69121
novel_miR_1045	1.3913	0.820795	1.80162	3.40222	2.2848	1.01176	0.560484	1.51843	0.533909	0.115191	0.223446	2.1786
novel_miR_1046	0.13913	0.328318	0.337804	0.226815	0.298018	0.202351	0.224194	0.379609	0.266954	0.115191	0.111723	0.128153
novel_miR_1047	0.834777	1.31327	0.78821	0.567037	1.09273	0.809405	0.672581	0.885754	0.978832	0	0	0.256306
novel_miR_1048	0.556518	0.820795	1.68902	0.567037	0.496697	0.303527	0.33629	0.253072	0	0.230382	0.223446	0.640765
novel_miR_1049	0.278259	0	0	0	0	0.101176	0	0	0	0	0	0
novel_miR_105	1.3913	2.62654	0.675609	0.113407	0.298018	0.404702	0.33629	0.126536	0.17797	0.460765	0	0
novel_miR_1050	0	0	0	0	0	0	0	0.379609	0	0	0	0
novel_miR_1051	0.278259	0.164159	0.112601	0	0.198679	0.202351	0.112097	0	0.0889848	0	0	0
novel_miR_1052	0.695648	0.492477	0.337804	0.45363	0.496697	0.404702	0.224194	0.759217	0.17797	0	0	0
novel_miR_1053	0.278259	0.328318	0.337804	0	0	0	0.112097	0	0	0	0	0
novel_miR_1054	0	0	0.337804	0	0	0	0	0.126536	0	0	0	0
novel_miR_1055	0	0	0.337804	0	0	0	0	0.126536	0	0	0	0
novel_miR_1056	0.973907	0.492477	0.900812	0.113407	0.397357	0.303527	0.33629	0.126536	0.533909	0.345573	0.223446	0.384459
novel_miR_1058	0.417389	0.820795	1.01341	0.340222	0.397357	0.303527	0.224194	0.379609	0.266954	0.115191	0.111723	0.256306
novel_miR_1059	1426.36	1564.44	947.541	560.346	664.481	437.382	253.563	258.893	232.25	10.9432	5.13926	20.2482
novel_miR_106	0	0	0	0	0	0	0	0	0	0	0	0.256306
novel_miR_1060	2.92172	4.76061	1.80162	2.15474	1.39075	1.11293	0.448387	0.126536	0.17797	0	0	0
novel_miR_1061	226.364	403.995	192.774	69.859	84.9351	66.4724	25.1097	34.5444	22.5131	0.230382	0.111723	1.28153
novel_miR_1063	1.11304	2.95486	1.91422	0.45363	0.794715	1.21411	1.12097	0.759217	0.0889848	0.115191	0	0
novel_miR_1064	0.278259	0.492477	0.563007	0.113407	0.397357	0.809405	0.560484	0.126536	0	0	0	0
novel_miR_1065	0.695648	0.492477	0.225203	0.340222	0.298018	0.404702	0.33629	0.126536	0.355939	0.345573	0.335169	0.256306
novel_miR_1066	0.13913	0	0.112601	0	0	0	0	0	0	0	0	0
novel_miR_1067	0.973907	3.44734	1.35122	1.24748	0.198679	1.51763	1.12097	1.01229	0.711878	1.84306	1.4524	2.43491
novel_miR_1068	0.417389	0.328318	0	0	0	0.202351	0	0	0.17797	0	0	0
novel_miR_1069	0	0	0	0	0.0993393	0	0.33629	1.89804	0.17797	0.115191	0.111723	0.256306
novel_miR_107	0.556518	0.328318	0.450406	0.226815	0.596036	0.303527	0.112097	0.506145	0.0889848	0	0	0.128153
novel_miR_1070	0.278259	0.164159	0.337804	0	0	0	0	0	0	0	0	0
novel_miR_1071	51.0605	74.1999	30.8528	0.45363	0.0993393	0	0.224194	0	0	0	0.111723	0
novel_miR_1072	0	0.164159	0.225203	0.340222	0	0.101176	0	0	0	0	0	0
novel_miR_1073	0.417389	0.328318	0.450406	0.226815	0.198679	0.202351	0.112097	0.253072	0.17797	0.115191	0.111723	0
novel_miR_1074	0	0	0	0.113407	0	0.303527	0.112097	0	0	0	0	0
novel_miR_1075	0.278259	0.164159	0.112601	0	0.198679	0.202351	0.112097	0	0.0889848	0	0	0
novel_miR_1076	0.278259	0.164159	0.112601	0	0.198679	0.202351	0.112097	0	0.0889848	0	0	0
novel_miR_1077	0.278259	0.164159	0.112601	0	0.198679	0.202351	0.112097	0	0.0889848	0	0	0
novel_miR_1078	0.556518	0.984954	0.78821	0.567037	0.596036	0.607054	0.560484	0.632681	0.17797	0.230382	0.223446	0.256306
novel_miR_1079	0.556518	0.820795	0.337804	0	0.298018	0.202351	0.112097	0	0.17797	0.230382	0.223446	0
novel_miR_108	0	0	0	0	0	0	0	0	0	0	0	0.640765
novel_miR_1080	1686.11	2330.56	1849.7	655.949	665.275	694.368	451.974	380.494	406.393	82.9376	75.1896	113.544
novel_miR_1081	90.5733	145.117	84.5637	49.1054	64.8686	69.6088	69.7242	101.735	55.2595	15.4356	11.3958	13.0716
novel_miR_1082	0	0	0	0	0	0	0	0.126536	0	0	0	0
novel_miR_1083	0.695648	0.492477	0.225203	0.340222	0.0993393	0.404702	0	0.379609	0.0889848	0	0.111723	0
novel_miR_1084	0	0	0.225203	0	0	0.101176	0	0.126536	0.266954	0	0	0
novel_miR_1085	0.13913	0.820795	0.112601	0.113407	0	0.101176	0.33629	0.379609	0.533909	0	0	0.128153
novel_miR_1086	0.13913	0	0.450406	0	0	0	0	0	0	0	0	0
novel_miR_1087	0.278259	0.984954	0.78821	0.226815	0.298018	0.303527	0.224194	0.632681	0.17797	0.230382	0	0
novel_miR_1088	0.13913	0.492477	0.337804	0.226815	0.198679	0.303527	0.224194	0.253072	0	0	0	0.128153
novel_miR_1089	0.13913	0.164159	0.225203	0	0	0	0.224194	0.126536	0.0889848	0	0	0.384459
novel_miR_109	0.834777	0	0.225203	0.113407	0.298018	0.101176	0.560484	2.40419	0.711878	0.921529	0.893785	0.897071
novel_miR_1090	0.556518	0.492477	0	1.24748	0.794715	1.92234	0	0	0.978832	0.115191	0	0
novel_miR_1091	0.13913	0.492477	0.225203	0.113407	0	0.101176	0	0	0	0	0	0
novel_miR_1092	12.6608	17.4009	13.7374	8.50556	4.07291	9.40933	0.448387	2.40419	2.75853	0.345573	0	0.128153
novel_miR_1093	1.11304	1.80575	1.23862	1.24748	0.397357	0.505878	0.33629	0	0.444924	0.115191	0	0
novel_miR_1094	0.695648	0.984954	0.337804	0.113407	0	0.202351	0	0.126536	0.17797	0	0	0
novel_miR_1095	0.13913	0.328318	0.337804	0	0	0.404702	0	0	0	0	0	0
novel_miR_1096	9.59994	34.3092	4.39146	0.90726	1.49009	2.52939	5.82903	1.26536	1.7797	0	0.223446	1.15338
novel_miR_1097	0.278259	0.328318	0.112601	0.113407	0.0993393	0.404702	0	0	0.17797	0	0	0.384459
novel_miR_1098	1.53042	0.492477	1.46382	1.81452	1.49009	1.51763	1.12097	0.379609	1.95766	4.49245	3.57514	7.17657
novel_miR_1099	10.0173	40.7114	5.29227	1.4743	1.58943	2.83292	6.61371	1.64497	2.40259	0.115191	0.223446	1.28153
novel_miR_11	0.695648	1.96991	0.900812	0.567037	0.794715	0.505878	0.112097	0	0.622893	0.575956	0	0.640765
novel_miR_110	0.13913	0	0.112601	0	0.198679	0.101176	0	0	0	0	0	0
novel_miR_1100	415.441	436.827	347.263	372.43	388.715	500.313	342.007	312.291	241.416	357.093	253.164	336.402
novel_miR_1101	0.556518	0.328318	0.112601	0.113407	0	0.101176	0.33629	0.126536	0.17797	0	0.111723	0
novel_miR_1102	0	0	0	0	0	0	0	0.126536	0	0	0	0
novel_miR_1103	0	0	0	0	0	0	0	0.126536	0	0	0	0
novel_miR_1104	0	0	0	0	0	0	0	0.126536	0	0	0	0
novel_miR_1105	0.13913	0.328318	0.225203	0	0	0	0.33629	0	0	0	0.111723	0
novel_miR_1106	0.13913	1.31327	0.337804	0.113407	0	0	0	1.3919	0.266954	0.575956	0	0.512612
novel_miR_1107	0	0	0	0	0	0	0	0	0.0889848	0	0	0
novel_miR_1108	0.417389	0.820795	0.78821	0.567037	0.496697	0.505878	0.448387	0.506145	0.17797	0.230382	0.223446	0.256306
novel_miR_1109	0.13913	0.328318	0.225203	0	0.0993393	0	0	0.126536	0	0	0.111723	0
novel_miR_1110	0.13913	0	0.112601	0.113407	0.0993393	0.101176	0.33629	0.253072	0.0889848	0	0.335169	0.128153
novel_miR_1111	4.03476	3.44734	2.02683	1.5877	1.29141	2.32704	1.23306	0.759217	0.622893	0.691147	0.446892	1.02522
novel_miR_1112	5.28692	6.4022	3.26544	1.24748	1.88745	1.21411	1.79355	2.27765	2.9365	0.460765	0.335169	0.256306
novel_miR_1113	0.417389	0.328318	0	0	0.397357	0.202351	0.33629	0.632681	0.17797	1.49748	1.11723	1.15338
novel_miR_1114	2.3652	2.62654	2.81504	2.72178	1.29141	1.41646	2.35403	2.53072	0.800863	0.230382	0.335169	0.256306
novel_miR_1115	0	0.164159	0.675609	0.113407	0.198679	0	0.896774	0.126536	0	0	0	0
novel_miR_112	0.278259	0.164159	0.563007	0	0.198679	0	0	0	0.0889848	0.230382	0	0
novel_miR_1120	0.278259	0.164159	0.112601	0	0.198679	0.202351	0.112097	0	0.0889848	0	0	0
novel_miR_1121	14.3303	48.2627	20.4935	11.2273	5.46366	15.9857	3.69919	6.07374	4.18228	0.806338	1.34068	3.71644
novel_miR_1123	1.53042	0.820795	1.91422	0	0	0	0	0.126536	0	0	0	0
novel_miR_1124	2.08694	2.62654	2.47723	2.04133	0.794715	1.82116	0.448387	0.759217	1.1568	0.806338	0.111723	0.512612
novel_miR_1125	0	0.164159	2.02683	0	0	0.101176	0	0	0	0	0	0
novel_miR_113	0.278259	0	0	0	0	0	0.112097	0	0.17797	0.345573	0.335169	0.256306
novel_miR_114	0.13913	0.164159	0.112601	0	0	0.101176	0	0	0	0	0	0
novel_miR_115	1.80868	3.44734	1.68902	2.72178	2.48348	2.73174	4.48387	2.53072	3.91533	2.87978	1.34068	8.84255
novel_miR_116	1.80868	3.44734	1.68902	2.72178	2.48348	2.73174	4.48387	2.53072	3.91533	2.87978	1.34068	8.84255
novel_miR_117	6.67822	10.0137	3.60325	3.62904	3.17886	6.87994	1.90565	1.13883	0.800863	1.2671	0.446892	1.40968
novel_miR_118	0.695648	0.820795	0.78821	0.113407	0	0.101176	0	0	0	0	0	0
novel_miR_119	0.695648	0.328318	0	0.226815	0.0993393	0.202351	0.33629	0.126536	0.355939	0.115191	0.223446	0.512612
novel_miR_12	1.11304	0.820795	1.68902	0.45363	0.794715	1.01176	0.33629	0.253072	0.17797	0.460765	0.223446	0.128153
novel_miR_120	0.417389	0.984954	0.563007	0.567037	0.198679	0	0	0.379609	0.0889848	0	0	0
novel_miR_121	0	0	0	0	0	0	0	0.126536	0	0	0	0.128153
novel_miR_122	0.13913	0.164159	0	0	0.198679	0.101176	0.112097	0	0	0	0.111723	0
novel_miR_123	0	0	0	0	0	0	0	0	0.0889848	0	0	0
novel_miR_124	0.13913	0	0.450406	0.226815	0.0993393	0	0.112097	0	0	0	0	0.128153
novel_miR_125	0	0.164159	0.337804	0.113407	0.0993393	0.202351	0	0	0.0889848	0	0.111723	0.128153
novel_miR_126	1.3913	0.820795	1.01341	0.45363	0.298018	0.404702	0.672581	0.632681	0.622893	0.806338	0.670338	0.128153
novel_miR_127	1.3913	1.31327	1.23862	0.113407	0.198679	0.303527	0.112097	0	0.266954	0	0.111723	0.128153
novel_miR_128	1.25217	0.656636	1.68902	0	0	0	0	0	0	0	0	0
novel_miR_129	0.556518	0	0.337804	0.567037	0.397357	0.809405	1.23306	0.632681	0.800863	0.230382	0.223446	1.79414
novel_miR_13	0	0	0.337804	0.113407	0	0	0	0	0	0	0.111723	0
novel_miR_130	0	0	0.112601	0	0	0	0	0	0	0	0	0
novel_miR_131	0	0	0	0	0	0.101176	0	0.126536	0	0	0	0
novel_miR_132	0.556518	0.656636	0.450406	0.45363	0	0.303527	0.896774	0.126536	0.0889848	0	0.111723	0.128153
novel_miR_133	0	0	0	0	0.298018	0	0	0	0.17797	0	0.111723	0
novel_miR_134	2.78259	0.984954	3.15284	1.02067	1.68877	2.02351	0.560484	0.379609	1.33477	0.230382	0.111723	0
novel_miR_135	0.417389	0.164159	0.225203	0	0.596036	0.202351	0.896774	0.253072	0	0.230382	0.223446	0.256306
novel_miR_136	1.94781	4.10397	0.563007	0.113407	0	0	0.112097	0.506145	0.355939	0	0	0
novel_miR_137	0.278259	0.656636	0	0.226815	0.0993393	0.101176	0	0	0.0889848	0	0.111723	0.256306
novel_miR_138	0.13913	0	0.112601	0	0	0.202351	0	0	0.266954	0	0	0
novel_miR_139	0	0	0	0	0	0	0	0	0.17797	0	0	0
novel_miR_14	0.556518	0.656636	0.112601	0.226815	0.0993393	0.202351	0.896774	0	0.0889848	0.115191	0	0.256306
novel_miR_140	0.13913	0	0.225203	0.113407	0	0	0	0.126536	0	0	0	0.128153
novel_miR_141	1.3913	0.820795	1.01341	0.45363	0.298018	0.404702	0.672581	0.632681	0.622893	0.806338	0.670338	0.128153
novel_miR_142	0.417389	0.164159	0.337804	0.226815	0	0.101176	0	0	0.266954	0.345573	0.111723	0.256306
novel_miR_143	0.13913	0.164159	0.225203	0.113407	0.198679	0.101176	0.112097	0	0.0889848	0	0	0
novel_miR_144	32.5563	54.8291	22.4077	20.6402	14.3049	23.9786	0.112097	0	0.0889848	0	0	0
novel_miR_145	0.695648	0.492477	0.112601	0.567037	0.397357	0.607054	0.112097	0.126536	0.17797	0.460765	0.223446	1.15338
novel_miR_146	2.3652	4.26813	2.47723	1.13407	1.29141	1.31528	2.35403	3.66955	2.13563	0.460765	0.335169	1.40968
novel_miR_148	0.973907	2.46238	0.450406	0.793852	0.298018	0.607054	0.896774	1.64497	1.33477	1.03672	1.22895	1.92229
novel_miR_149	0	0	0.112601	0	0	0	0	0	0.0889848	0	0.111723	0
novel_miR_15	48.4171	33.6526	46.9548	40.4865	44.3053	48.1596	18.8323	13.5394	8.00863	0.345573	0.223446	1.15338
novel_miR_150	13.913	11.4911	14.976	5.33015	5.26498	5.66583	2.35403	2.53072	2.04665	0.345573	0.446892	0.512612
novel_miR_151	13.913	11.4911	14.976	5.33015	5.26498	5.66583	2.35403	2.53072	2.04665	0.345573	0.446892	0.512612
novel_miR_152	0	0.164159	0.112601	0	0.198679	0.101176	0	0	0.0889848	0	0	0
novel_miR_153	0.556518	0.820795	0.675609	0	0.0993393	0	0.112097	0.126536	0	0	0	0
novel_miR_154	0.278259	0.164159	0.225203	0.113407	0.198679	0.101176	0.448387	0.379609	0.266954	0.230382	0	0.128153
novel_miR_155	2.64346	1.96991	2.47723	1.13407	0.695375	1.21411	1.45726	1.51843	1.95766	0.345573	0.558615	2.05045
novel_miR_156	0	0	0.112601	0.113407	0.198679	0.202351	0	0	0	0.115191	0	0
novel_miR_157	0.13913	0.492477	0.225203	0.113407	0.198679	0.202351	0.560484	2.40419	0.444924	0.460765	0.223446	0.512612
novel_miR_158	0.695648	0.656636	1.35122	0	0	0	0	0	0.17797	0	0	0
novel_miR_159	1.53042	0.820795	1.91422	1.36089	0.794715	0.809405	0.672581	0.379609	0.978832	0.460765	0.223446	0.512612
novel_miR_16	0	0.164159	0	0.113407	0.198679	0	0.112097	0	0	0	0.446892	0
novel_miR_160	0	0	0.112601	0	0	0	0	0	0	0	0	0
novel_miR_161	0	0	0	0	0	0.101176	0	0	0	0	0	0
novel_miR_162	0.278259	0.492477	1.23862	0.113407	0.298018	0.202351	0.112097	0	0	0	0	0
novel_miR_163	0.417389	0.164159	0.225203	0.113407	0.198679	0	0.33629	0.253072	0.17797	0.115191	0.111723	0
novel_miR_164	8.90429	21.9973	10.4719	3.17541	4.17225	2.52939	5.49274	1.13883	0.622893	0.115191	0.223446	0
novel_miR_165	8.34777	4.59645	6.86869	2.15474	3.2782	2.42821	2.46613	1.01229	1.33477	0.921529	0.558615	0.256306
novel_miR_166	0.556518	0.820795	0.563007	0.226815	0.0993393	0.607054	0.560484	0.253072	0.533909	0	0.111723	0.128153
novel_miR_167	11.6869	8.70043	8.78291	5.10334	5.76168	5.15996	6.27742	4.30223	7.20777	5.52917	3.68686	6.02319
novel_miR_168	0	0.492477	0.78821	0.567037	0.0993393	0.101176	0.224194	0.126536	0.0889848	0	0.111723	0.128153
novel_miR_169	0.13913	0.492477	0.225203	0.113407	0	0	0	0	0	0.230382	0	0
novel_miR_17	0.556518	0.328318	0.675609	0.340222	0	0.404702	0.448387	0.126536	0.533909	0.115191	0.111723	0.512612
novel_miR_170	0	0.164159	0.78821	0	0.0993393	0.101176	0.224194	0.506145	0.17797	0	0	0.128153
novel_miR_171	0	0	0.225203	0.113407	0	0	0	0.126536	0	0	0	0
novel_miR_172	0	0	0	0.113407	0.0993393	0.101176	0	0.253072	0	0	0	0
novel_miR_173	0.13913	0.164159	0	0.340222	0.198679	0.101176	0.33629	0.632681	0.266954	0	0	0.128153
novel_miR_174	0.834777	0.820795	0.675609	0	0	0.101176	0.112097	0.253072	0.17797	0	0.111723	0.128153
novel_miR_175	0.13913	0	0	0	0	0	0.33629	0	0.0889848	0	0	0
novel_miR_176	0.13913	0	0.112601	0.226815	0.198679	0	0	0.126536	0.444924	0.115191	0.111723	0.256306
novel_miR_177	0.278259	0.492477	1.01341	0.340222	0.397357	0.607054	1.56936	6.45335	1.42376	0.345573	0.111723	1.02522
novel_miR_178	10.4347	19.0424	14.5256	18.0318	15.6956	21.2469	14.3484	15.1843	4.53822	10.828	7.37372	16.6599
novel_miR_179	0	0	0.112601	0	0	0	0	0	0	0	0	0
novel_miR_18	1.3913	0.820795	2.13943	0.680445	0.695375	0.809405	1.00887	0.253072	0.800863	0.460765	0.446892	0.256306
novel_miR_180	0	0.656636	0	0	0	0	0.112097	0	0	0	0	0.256306
novel_miR_181	0.278259	0	0.337804	0.567037	0.298018	0.303527	0.112097	0.253072	0.17797	0.345573	0	0.256306
novel_miR_182	0	0	0	0.113407	0	0	0.448387	0.885754	0	0	0	0
novel_miR_183	0.417389	0.820795	0.900812	0.45363	0.496697	0.505878	0.560484	0.632681	0.17797	0.115191	0.223446	0.256306
novel_miR_184	0.695648	1.14911	0.112601	0.680445	0.397357	0.505878	0.448387	0.379609	0.0889848	0	0.111723	0.640765
novel_miR_185	1.3913	0.164159	0.675609	0.793852	2.48348	0.708229	0.112097	0.885754	0.622893	0	0	0.128153
novel_miR_186	18.7825	34.9659	19.4801	9.97986	7.94715	9.61168	16.3661	5.82067	23.6699	14.9748	14.8592	35.6265
novel_miR_187	0.556518	0.492477	0.337804	0.226815	0.198679	0.202351	0.33629	0	0.0889848	0.115191	0	0
novel_miR_188	0.417389	0.328318	0.450406	0.226815	0.198679	0.202351	0.112097	0.253072	0.17797	0.115191	0.111723	0
novel_miR_189	0	0	0.112601	0	0	0.101176	0	0.126536	0	0	0	0
novel_miR_19	0.695648	0	0	0	0	0.101176	0	0	0	0.230382	0	0
novel_miR_190	0	0	0.112601	0.113407	0.298018	0	0.112097	0.379609	0.17797	0.921529	0	0
novel_miR_191	0.278259	0.164159	0.225203	0.113407	0.0993393	0	0.224194	0.253072	0.266954	0.230382	0.111723	0.128153
novel_miR_192	0.13913	0.492477	0.450406	0	0.0993393	0	0.112097	0.885754	0.0889848	0.230382	0	0.128153
novel_miR_193	0	0	0.112601	0	0	0	0	0	0	0	0	0
novel_miR_194	0	0	0.337804	0.113407	0	0.101176	0	0.126536	0.266954	0	0	0
novel_miR_195	0.278259	0.328318	0.900812	0.45363	0.298018	0.607054	0.560484	1.01229	0.978832	0.230382	0	0
novel_miR_196	0.278259	0.328318	0.225203	0.113407	0.198679	0	0.112097	0	0	0.115191	0	0.128153
novel_miR_197	0.278259	0.164159	0.225203	0.226815	0.397357	0.404702	0	0.253072	0	0	0	0
novel_miR_198	0.13913	0.164159	0.675609	0.113407	0.0993393	0.101176	0.224194	0.126536	0	0	0.111723	0
novel_miR_2	0.834777	1.14911	1.23862	1.13407	0.894054	1.21411	1.45726	1.3919	0.800863	0.460765	0.558615	0.897071
novel_miR_20	0.13913	0	0.112601	0	0	0	0	0	0	0	0	0
novel_miR_200	0.13913	0	0	0	0	0.202351	0	0	0	0.115191	0	0
novel_miR_201	0.13913	0	0.112601	0	0	0.101176	0	0.126536	0	0	0	0.128153
novel_miR_202	0.417389	0.164159	0.337804	0.113407	0.298018	0.101176	0.33629	0.253072	0.266954	0.115191	0.223446	0
novel_miR_203	0.278259	0.328318	0.337804	0	0	0	0.112097	0.253072	0.17797	0	0	0.128153
novel_miR_204	0	0.492477	0.112601	0	0	0.202351	0.560484	0.379609	0.17797	0.230382	0	0
novel_miR_205	0	0	0.450406	0.113407	0	0.101176	0	0	0	0	0.111723	0
novel_miR_206	0	0	0.112601	0.226815	0	0.101176	0	0.253072	0	0	0	0
novel_miR_207	0	0	0	0	0	0	0.112097	0	0	0	0	0
novel_miR_209	0.13913	0.328318	0.112601	0.113407	0.198679	0.101176	2.57823	1.89804	1.86868	1.95825	1.4524	2.56306
novel_miR_21	2.3652	1.80575	2.58983	1.02067	1.09273	0.809405	0.672581	0.506145	0.622893	0.230382	0.223446	0
novel_miR_210	0.13913	1.47743	1.12601	0.113407	0.0993393	0.101176	0.448387	0.632681	0.266954	0.230382	0	0.128153
novel_miR_211	0	0	0	0	0.0993393	0	0	0.126536	0.0889848	0.230382	0.111723	0
novel_miR_212	0.278259	0.164159	0.225203	0.113407	0.0993393	0	0.448387	0.253072	0.266954	0.115191	0.111723	0.128153
novel_miR_213	0.556518	0.328318	0.225203	0	0	0	0	0	0	0	0	0.128153
novel_miR_214	0.13913	0	0.225203	0.113407	0.0993393	0	0.112097	0	0	0.115191	0	0.256306
novel_miR_216	289.946	492.641	438.357	326.5	331.197	370.202	307.706	370.878	390.999	124.637	91.0543	128.153
novel_miR_217	0.278259	0	0.112601	0.113407	0	0	0	0	0	0.115191	0.111723	0
novel_miR_218	0	0	0	0	0	0	0	0	0	0	0	0.128153
novel_miR_219	0	0.164159	0	0	0	0.101176	0	0	0	0.691147	0	0
novel_miR_22	0.834777	0	2.02683	0	0	0	0.448387	2.15112	0.266954	0.230382	0.111723	0.256306
novel_miR_220	0.417389	0.328318	0.112601	0	0.198679	0.202351	0.224194	0	0.0889848	0	0	0
novel_miR_221	0.278259	0.328318	1.23862	0.113407	0.397357	0.303527	0.448387	0.759217	0	0	0.111723	0.128153
novel_miR_222	0	0.164159	0.450406	0	0.0993393	0	0.224194	0.379609	0	0.115191	0.111723	0
novel_miR_223	0.417389	0.328318	0.675609	0	0	0	0	0	0	0	0	0
novel_miR_224	0	0.164159	0.112601	0.113407	0	0.101176	0.784678	0.632681	0.622893	0.345573	0.335169	0.512612
novel_miR_225	0.278259	0	0.225203	0.113407	0	0.404702	0	0	0.17797	0	0	0
novel_miR_226	0.278259	0.328318	0.337804	0	0	0	0.112097	0.253072	0.17797	0	0	0.128153
novel_miR_227	0.834777	0.984954	1.23862	1.81452	0.993393	1.51763	4.59597	3.16341	2.66954	1.38229	0.782061	3.46013
novel_miR_228	0.695648	0.164159	2.13943	0	0	0	0	0	0	0	0	0
novel_miR_229	0	0	0.450406	0	0.198679	0.101176	0.33629	0.126536	0.0889848	0	0	0.768918
novel_miR_23	75.4082	120.821	94.0222	18.5988	20.5632	29.1386	35.9831	31.6341	32.4794	9.67606	11.6192	26.3995
novel_miR_230	0.278259	1.14911	0.225203	0.226815	0.0993393	0.101176	0.224194	0.126536	0.0889848	0	0.223446	0
novel_miR_231	0.13913	0	0.112601	0	0	0	0	0	0	0	0	0
novel_miR_232	10.0173	40.7114	5.29227	1.4743	1.58943	2.83292	6.61371	1.64497	2.40259	0.115191	0.223446	1.28153
novel_miR_233	10.0173	40.7114	5.29227	1.4743	1.58943	2.83292	6.61371	1.64497	2.40259	0.115191	0.223446	1.28153
novel_miR_234	0.13913	0.164159	0.112601	0.113407	0.0993393	0	0.112097	0.126536	0.17797	0	0	0.256306
novel_miR_235	3.7565	3.93982	4.27886	1.81452	2.68216	2.52939	1.56936	1.89804	1.1568	0.806338	0.223446	0.768918
novel_miR_236	0	0.164159	0.225203	0	0	0.202351	0	0.379609	0.355939	0.115191	0.223446	0.128153
novel_miR_237	0.13913	0.492477	0.900812	0.113407	0.198679	0.404702	0.448387	0.379609	0.444924	2.87978	2.12274	1.40968
novel_miR_238	16.8347	22.4898	16.4398	12.5882	14.7022	13.4564	40.8032	22.65	32.0345	30.1801	21.8977	43.7002
novel_miR_239	0.13913	0.164159	0.675609	0.226815	0.198679	0.404702	0.112097	0.126536	0	0	0	0
novel_miR_24	0.278259	0	0.112601	0.113407	0	0.101176	0	0	0	0	0	0.256306
novel_miR_241	0.973907	0	0.112601	0	0	0	0	0	0	0.115191	0	0
novel_miR_242	0.13913	0	0.112601	0	0.0993393	0	0	0	0	0	0	0.128153
novel_miR_244	11.5478	20.0274	20.7187	9.86645	6.15904	10.7246	26.4548	28.9768	24.9157	7.71781	5.47443	10.3804
novel_miR_245	0	0.164159	0.112601	0	0	0.101176	0	0	0	0	0.111723	0
novel_miR_246	0	0.164159	0	0	0	0	0	0.253072	0.266954	0	0	0
novel_miR_247	98.9211	102.599	68.5743	26.7642	29.1064	27.3174	46.1839	38.7201	14.9494	23.0382	34.9693	38.7022
novel_miR_248	29.2172	22.6539	27.8126	12.9285	14.5035	12.5458	27.3516	25.3072	24.7378	12.9014	11.1723	15.7628
novel_miR_249	0.278259	0.328318	0.112601	0.226815	0.298018	0.101176	0.224194	0	0.533909	0.230382	0	0
novel_miR_25	0	0	0.337804	0	0.0993393	0.101176	0	0	0	0	0	0
novel_miR_250	0.278259	0	0.675609	0	0	0.202351	0.112097	0	0	0	0	0.256306
novel_miR_251	0	0	0	0	0	0.101176	0	0	0	0	0	0
novel_miR_252	0.417389	0.820795	1.23862	0.340222	0.397357	0.303527	0.224194	0.379609	0.266954	0.115191	0.111723	0.256306
novel_miR_253	0	0	0.112601	0	0	0	0	0	0	0	0	0
novel_miR_254	1.53042	0.984954	0.78821	0.680445	1.58943	1.92234	0	0.506145	0.444924	0.115191	0.223446	0.256306
novel_miR_255	0.556518	0.164159	0.900812	0.680445	0.397357	0.505878	0.33629	0.506145	0.800863	0.230382	0.558615	0.640765
novel_miR_256	10.2956	24.4597	11.5979	3.40222	5.06631	3.23762	7.95887	2.02458	0.711878	0.345573	0.223446	0
novel_miR_257	0	0.656636	0.225203	0.113407	0	0	0.112097	0.253072	0	0	0	0
novel_miR_258	0.13913	0	0.112601	0	0	0	0	0	0	0	0	0
novel_miR_259	0.278259	0.656636	0.675609	0.45363	0.695375	0.505878	0.448387	0.506145	0.444924	0.115191	0	0.256306
novel_miR_26	0.13913	0.164159	0.112601	0	0	0.101176	0	0	0	0	0	0
novel_miR_260	0.278259	0	0.112601	0.113407	0.0993393	0	0	0.126536	0	0	0	0
novel_miR_261	0	0	0	0	0	0	0	0	0.0889848	0	0	0.256306
novel_miR_262	3.89563	2.13407	3.60325	0.113407	0.397357	0.202351	0.33629	0.253072	0.0889848	0.345573	0.111723	0
novel_miR_263	0.13913	0.328318	0	0.226815	0.496697	0.202351	0.112097	0	0.444924	1.15191	1.11723	1.66599
novel_miR_264	34.365	39.7265	26.1235	48.6518	41.7225	47.7549	75.7774	80.3505	69.4081	127.056	98.6515	145.069
novel_miR_265	0.417389	0	0.337804	0.793852	0.198679	0.202351	0.112097	0	0.711878	0.345573	0.223446	0
novel_miR_266	0.556518	1.80575	0.563007	0.45363	0.794715	0.505878	1.45726	1.26536	0.622893	0.345573	0.223446	0.256306
novel_miR_267	0	0	0	0	0	0	0.112097	0.379609	0.266954	0	0.223446	0
novel_miR_268	0.973907	1.14911	2.02683	0.680445	0.993393	0.303527	0.448387	0.506145	0	0	0	0
novel_miR_269	0.417389	0.492477	0.450406	0.226815	0.198679	0.202351	0.784678	0.885754	0.711878	0.345573	0.223446	0.384459
novel_miR_27	0	0	0	0	0	0	0	0	0.0889848	0	0	0
novel_miR_270	0	0	0	0	0	0.101176	0	0.126536	0	0	0	0
novel_miR_271	0.278259	0.164159	0.112601	0.113407	0.298018	0.101176	0.33629	0.379609	0.17797	0.230382	0	0.128153
novel_miR_272	0	0	0	0.340222	0.496697	0.505878	0.448387	0	0.17797	0	0	0
novel_miR_273	0.278259	0.164159	0.450406	0.90726	0.298018	0.505878	1.12097	4.04916	1.60173	1.15191	0.446892	1.92229
novel_miR_274	0.417389	0.984954	1.23862	2.04133	2.2848	3.03527	9.19194	5.82067	7.11878	5.1836	1.78757	10.6367
novel_miR_275	0	1.14911	0	0	0	0	0	0	0	0	0.223446	0
novel_miR_276	0	0	0.225203	0.226815	0.397357	0.404702	0	0.126536	0.533909	0.345573	0.335169	1.53784
novel_miR_277	0	0.164159	0.112601	0.113407	0	0	0	0.126536	0	0.460765	0	0.128153
novel_miR_278	1.80868	0.492477	1.68902	1.13407	2.68216	2.42821	0.33629	0.759217	0.266954	0.115191	0.111723	0.768918
novel_miR_279	0.278259	0.492477	0.450406	0.226815	0.198679	0.202351	0.784678	0.885754	0.711878	0.345573	0.223446	0.384459
novel_miR_28	0.13913	0	0.337804	0	0	0	0	0.126536	0.0889848	0.115191	0	0
novel_miR_280	0.278259	0.164159	0.450406	0	0	0	0	0	0	0	0	0
novel_miR_281	0.278259	0.328318	0.450406	0.226815	0.298018	0.101176	0.112097	0.379609	0.0889848	0.230382	0	0.256306
novel_miR_282	0	0.164159	0.112601	0.113407	0	0.101176	0	0	0	0	0	0
novel_miR_283	0.13913	0.820795	0.112601	0	0	0.101176	0	0	0	0	0	0
novel_miR_284	2.3652	1.80575	2.58983	1.02067	1.09273	0.809405	0.672581	0.506145	0.622893	0.230382	0.223446	0
novel_miR_285	0	0.164159	0	0.113407	0	0	0.112097	0.126536	0	0	0.223446	0.768918
novel_miR_286	0	0	0	0	0	0	0	0	0	0	0.223446	0
novel_miR_287	1.3913	3.44734	1.12601	0.90726	0.298018	1.41646	1.68145	1.26536	0.622893	1.15191	0.893785	0.512612
novel_miR_288	2.92172	4.10397	4.50406	0.680445	0.695375	1.11293	1.68145	1.51843	0.978832	0.345573	0	0.384459
novel_miR_289	0	0	0.225203	0	0	0.101176	0.448387	0.379609	0.0889848	0.345573	0.223446	2.43491
novel_miR_29	0.556518	0.984954	0.900812	0.567037	0.596036	0.607054	0.560484	0.632681	0.17797	0.230382	0.223446	0.256306
novel_miR_290	0	1.64159	2.36463	0.567037	0.0993393	0.708229	0.896774	2.65726	1.06782	0.921529	0	0.768918
novel_miR_291	3.19998	0.984954	3.37804	1.24748	1.68877	2.12469	0.672581	0.379609	1.51274	0.345573	0.223446	0.256306
novel_miR_292	273.668	131.491	483.623	59.3121	40.7291	53.016	31.6113	5.56759	16.1062	10.4824	24.9142	20.5045
novel_miR_293	0.278259	0.656636	0.675609	0.226815	0.298018	0.404702	0.784678	1.13883	0.355939	0.230382	0	0.768918
novel_miR_294	0	0.164159	0.112601	0	0.198679	0.101176	0	0	0.0889848	0	0	0
novel_miR_295	0.13913	0	0.225203	0.113407	0.0993393	0.202351	0.112097	0.126536	0.355939	0	0	0
novel_miR_296	4.31302	2.95486	3.71585	1.13407	1.68877	0.91058	1.68145	0.759217	1.95766	0.115191	0.335169	0.128153
novel_miR_297	0.278259	0.984954	0.78821	0.340222	0.794715	0.202351	0.112097	0.126536	0.800863	0	0.111723	0.384459
novel_miR_298	0.13913	0.164159	0.337804	0.113407	0.0993393	0	0	0	0	0	0	0
novel_miR_299	0	0	0	0	0	0.101176	0.112097	0.126536	0	0	0.111723	0
novel_miR_3	0.973907	3.11902	2.02683	3.062	0.596036	0.607054	1.23306	0.632681	0.800863	2.76459	0.558615	0.897071
novel_miR_30	0.973907	0.656636	1.91422	0	0	0	0	0	0	0	0	0
novel_miR_300	0.278259	0.164159	0.225203	0.113407	0.0993393	0	0.224194	0.253072	0.266954	0.230382	0.111723	0.128153
novel_miR_301	3.06085	3.28318	1.23862	0.680445	0.695375	0.505878	0.448387	0	0	0	0	0
novel_miR_302	0	0.164159	0	0	0	0	0	0	0	0	0	0
novel_miR_303	0.278259	0.328318	0.225203	0.340222	0.496697	0.303527	0.224194	0.126536	0.355939	0.115191	0.223446	0.128153
novel_miR_304	0.556518	0.656636	0.675609	0.793852	1.29141	0.404702	0.448387	0	0.0889848	0.460765	0.223446	0.128153
novel_miR_305	0.695648	0.164159	0	0.113407	0	0.303527	0	0.253072	0.0889848	0.345573	0	0
novel_miR_306	0	0	0	0.340222	0.496697	0.505878	0.560484	0	0.17797	0	0	0
novel_miR_307	0.973907	0.656636	1.91422	0	0	0	0	0	0	0.115191	0	0
novel_miR_308	0.278259	0.656636	0.450406	0.113407	0.0993393	0.101176	0	0	0	0	0	0
novel_miR_309	2.78259	0.984954	3.04024	1.02067	1.68877	2.02351	0.560484	0.379609	1.33477	0.230382	0.111723	0
novel_miR_31	0.13913	0	0.112601	0.113407	0.0993393	0	0.224194	0.126536	0.0889848	0	0	0.256306
novel_miR_310	0.695648	0.492477	0.900812	0.340222	0.397357	0.708229	0.672581	0.632681	0.355939	0.230382	0.335169	0.384459
novel_miR_311	0.278259	0.492477	0.450406	0.226815	0.198679	0.202351	0.896774	0.885754	0.622893	0.230382	0.223446	0.256306
novel_miR_312	0	0	0	0	0	0	0	0	0.0889848	0	0	0
novel_miR_314	1.25217	0.492477	0.675609	0.45363	0.794715	0.809405	0	0.253072	0.533909	0.460765	0.111723	0.768918
novel_miR_315	0	0.164159	0	0	0	0	0	0	0	0	0	0
novel_miR_316	0	1.14911	0.225203	0.45363	0	0.202351	0.33629	0.885754	0.17797	0.115191	0.223446	0.768918
novel_miR_317	0.13913	0	0	0	0	0	0	0	0	0	0	0
novel_miR_319	0.13913	0	0.112601	0	0.0993393	0.101176	0	0	0	0	0	0
novel_miR_32	0.13913	0	0.112601	0	0.0993393	0.101176	0.112097	0	0.0889848	0	0	0
novel_miR_320	0.278259	0.164159	0.337804	0.340222	0.198679	0.202351	0.33629	0.885754	0.800863	0.230382	0.558615	1.02522
novel_miR_322	0.13913	0.164159	0	0	0	0	0	0	0	0	0	0
novel_miR_323	0.13913	0	0	0	0.0993393	0	0	0.126536	0	0	0	0
novel_miR_324	1.11304	0.492477	2.13943	0.45363	1.39075	1.92234	0.672581	2.02458	0.355939	0.345573	0.446892	0.512612
novel_miR_325	0	0.492477	0.112601	0	0	0	0	0	0.355939	0	0	0
novel_miR_326	0.278259	0.328318	0.450406	0.113407	0.298018	0.202351	0.224194	0.253072	0.0889848	0	0.111723	0.128153
novel_miR_327	0.556518	0.328318	0.78821	0.340222	0.0993393	0.202351	0.224194	0.126536	0	0	0	0
novel_miR_329	65.8083	75.349	80.51	62.6009	51.7558	64.8536	126.557	108.315	103.222	30.8712	34.8576	64.5891
novel_miR_330	6.53909	7.71547	7.09389	4.30948	4.37093	3.7435	2.91452	2.65726	3.47041	1.95825	0.446892	1.53784
novel_miR_331	0.13913	0.328318	0.112601	0	0.0993393	0.404702	0	0.379609	0	0	0.111723	0
novel_miR_332	0	0	0.112601	0.340222	0	0.202351	0	0.379609	0.0889848	0.345573	0	0.128153
novel_miR_333	0	0.164159	0.450406	0.340222	0.0993393	0.101176	1.34516	0	0.889848	0.691147	0.558615	1.66599
novel_miR_334	0.13913	0	0.112601	0	0	0	0	0	0	0	0	0
novel_miR_335	0.13913	0	0.112601	0.113407	0.0993393	0.101176	0.224194	0	0.17797	0	0	0
novel_miR_336	0	0	0	0	0	0	0.224194	0.632681	0.0889848	0.115191	0	0
novel_miR_337	1.11304	2.29823	2.81504	1.4743	1.49009	2.32704	0.560484	1.64497	0.978832	0.230382	0.111723	0.128153
novel_miR_338	0	0.164159	0.112601	0	0	0.101176	0	0	0	0	0.111723	0
novel_miR_34	0.13913	0.328318	0.225203	0	0	0	0.112097	0	0.0889848	0	0	0.128153
novel_miR_340	0	0	0	0	0	0.101176	0	0	0.0889848	0	0.111723	0
novel_miR_341	0.417389	0.164159	0.450406	0	0.0993393	0	0.112097	0	0	0.115191	0	0.128153
novel_miR_342	0	0	0	0.113407	0	0.303527	0.112097	0	0	0	0	0
novel_miR_343	0.13913	0	0	0	0	0.202351	0	0	0	0.115191	0	0
novel_miR_344	0.973907	0.164159	1.12601	0.45363	0.695375	0.708229	0.33629	0.126536	0.622893	0.115191	0.111723	0
novel_miR_345	0	0	0.112601	0	0	0	0	0	0	0	0	0
novel_miR_347	0.13913	0	0.337804	0.226815	0.0993393	0.202351	0	0.126536	0.17797	0	0.223446	0
novel_miR_348	0.556518	0.328318	0	0.113407	0.0993393	0.202351	0.33629	0	0.355939	0.115191	0.223446	0.256306
novel_miR_349	0.417389	0.492477	0.337804	0.113407	0.298018	0	0.560484	0.253072	0.0889848	0.115191	0.223446	0.897071
novel_miR_35	0	0	0	0	0	0	0	0	0	0.115191	0	0
novel_miR_350	0.278259	0.328318	0.337804	0	0	0	0.112097	0.253072	0.17797	0	0	0.128153
novel_miR_351	0.417389	1.80575	0.112601	0.340222	0.894054	0.202351	0.112097	0.126536	0	0	0	0
novel_miR_352	0	0.164159	0	0	0	0	0.112097	0.126536	0	0	0	0
novel_miR_353	0.13913	0	0	0	0	0	0.33629	0	0.0889848	0	0	0
novel_miR_354	0.13913	0	0	0	0	0	0.112097	0.126536	0	0	0	0
novel_miR_355	12.5217	12.6402	18.1288	4.08267	5.06631	5.66583	6.61371	3.03687	5.87299	1.03672	0.893785	1.53784
novel_miR_356	0.13913	0	0.225203	0	0	0	0	0	0	0	0	0
novel_miR_358	0.695648	0.492477	0.900812	0.340222	0.397357	0.708229	0.560484	0.506145	0.355939	0.230382	0.335169	0.384459
novel_miR_36	0.13913	0.164159	0.112601	0	0.0993393	0.101176	0.33629	0.253072	0.266954	0.230382	0	0.256306
novel_miR_360	0	0	0	0	0	0	0.112097	0.126536	0	0	0	0
novel_miR_361	0.13913	0.328318	0.337804	0.226815	0	0.101176	0	0.126536	0	0	0	0
novel_miR_362	0	0	0.225203	0.113407	0	0	0	0	0.17797	0	0.111723	0.256306
novel_miR_363	0	0	0.112601	0	0	0	0	0.126536	0	0	0	0
novel_miR_364	0.417389	0.820795	0.78821	0.45363	1.49009	0.809405	0	0.126536	0.355939	0.115191	0.223446	0.128153
novel_miR_365	0.13913	1.47743	0	0	1.09273	1.31528	2.69032	1.89804	0	0	0	0.897071
novel_miR_366	0.834777	1.47743	0.675609	0.45363	0	0.404702	0.896774	1.01229	1.06782	0.575956	1.11723	0.384459
novel_miR_367	20.0347	25.4446	12.161	7.5983	6.45706	14.974	1.12097	0.632681	1.24579	0.806338	0.558615	0.897071
novel_miR_368	0.278259	0.492477	0.450406	0.340222	0.198679	0.202351	0.784678	0.885754	0.711878	0.345573	0.223446	0.384459
novel_miR_369	0	0	0.225203	0	0.198679	0	0	0.126536	0.0889848	0.115191	0	0
novel_miR_37	8.62603	7.38715	10.1341	2.60837	2.38414	4.04702	2.57823	2.15112	1.60173	0.345573	0.111723	0.128153
novel_miR_370	0.556518	0.984954	0.78821	0.567037	0.496697	0.607054	0.448387	0.632681	0.17797	0.230382	0.223446	0.256306
novel_miR_371	0	0.328318	0.225203	0	0.198679	0.708229	0.448387	0.253072	0.0889848	0.460765	0.111723	0.128153
novel_miR_372	0	0	0	0	0	0	0	0	0	0	0	0.256306
novel_miR_373	0.13913	0	0.337804	0.113407	0.198679	0.101176	0	0	0	0	0	0
novel_miR_374	1.66955	0.984954	1.35122	0.226815	0.0993393	0.202351	0.224194	0	0.17797	0	0	0
novel_miR_375	0.278259	0.492477	0.450406	0.226815	0.198679	0.202351	0.112097	0.253072	0.0889848	0.345573	0	0.256306
novel_miR_376	0.13913	0	0	0.226815	0.198679	0	0	0	0	0	0	0
novel_miR_377	0	0	0	0.113407	0	0	0	0	0	0	0	0.128153
novel_miR_379	0.278259	2.7907	0.337804	0	0.0993393	0.505878	0.224194	0	0.0889848	0.115191	0	0
novel_miR_38	0	0.164159	0.337804	0	0.198679	0.101176	0.224194	0	0.622893	0.115191	0.223446	0.768918
novel_miR_380	0	0.164159	0	0	0	0.101176	0	0	0	0.115191	0.111723	0
novel_miR_381	0.695648	0.984954	1.01341	0.90726	0.496697	0.505878	0.448387	0.506145	0.17797	0.115191	0.223446	0.256306
novel_miR_382	25.3216	15.7593	20.4935	8.39215	10.2319	8.90345	8.40726	3.28994	4.62721	2.99497	2.56963	1.02522
novel_miR_383	0.278259	0.164159	0.450406	0.340222	0	0.101176	0	0	0.266954	0.460765	0.111723	0.256306
novel_miR_386	0.417389	0.164159	3.37804	0	0.0993393	0	0	0	0	0	0	0
novel_miR_387	666.709	636.444	618.858	468.6	567.824	477.144	570.349	507.284	467.17	284.177	262.437	353.318
novel_miR_388	5.98257	9.35706	4.61666	4.42289	2.88084	5.86818	0.560484	1.01229	1.33477	0.806338	0.446892	0.768918
novel_miR_39	1.11304	1.96991	2.25203	1.02067	0.596036	0.505878	0.560484	0.379609	0.711878	0.115191	0.111723	0.512612
novel_miR_390	0	0.328318	0.112601	0	0	0	0	0.379609	0.0889848	0.230382	0.111723	0
novel_miR_391	0.278259	0	0.675609	0.226815	0.298018	0.303527	0	0	0.0889848	0	0.111723	0
novel_miR_392	2.22607	0.820795	2.58983	0.680445	1.19207	1.51763	0.448387	0.253072	0.978832	0.230382	0.111723	0.128153
novel_miR_394	1.66955	0.820795	1.12601	0.340222	0.695375	0.607054	0.224194	0.506145	0.355939	0	0.335169	0.256306
novel_miR_395	19.6173	12.6402	21.5069	6.124	3.47688	6.47524	8.07097	5.9472	6.58487	28.913	19.2164	46.0069
novel_miR_396	0.13913	0.164159	0.112601	0	0	0.101176	0	0	0	0	0	0
novel_miR_397	1.66955	0.164159	1.01341	0.340222	0.794715	0.404702	0.448387	0.632681	0	0.115191	0	0
novel_miR_398	0	0.328318	0.112601	0.113407	0.198679	0.101176	1.12097	0.253072	0.533909	0.575956	0.446892	0.128153
novel_miR_399	0	0	0	0	0	0	0	0	0.0889848	0	0	0
novel_miR_4	0.278259	0.164159	0.112601	0.113407	0.298018	0.101176	0.33629	0.379609	0.17797	0.230382	0	0.128153
novel_miR_40	0.13913	1.80575	0.112601	0	0.198679	0.303527	0	0	0	0	0	0
novel_miR_400	0.417389	0	0.337804	0.113407	0.298018	0.101176	0.33629	0	0.17797	0	0.111723	0.256306
novel_miR_401	0.13913	0.164159	0.675609	0.113407	0.0993393	0.101176	0.224194	0.126536	0	0	0.111723	0
novel_miR_402	0.417389	1.47743	0.450406	0.45363	0.397357	0.202351	0.896774	0.885754	0.711878	0.230382	0.335169	0.384459
novel_miR_403	0.556518	0.984954	0.78821	0.567037	0.496697	0.607054	0.448387	0.632681	0.17797	0.230382	0.223446	0.256306
novel_miR_404	0.417389	0.820795	0.225203	0.226815	0.298018	0.202351	0	0	0.266954	0.115191	0	0.128153
novel_miR_405	0.13913	0.328318	0.225203	0.113407	0.0993393	0.101176	0.784678	1.01229	0.622893	0.345573	0.446892	0.256306
novel_miR_406	0.13913	0	0	0	0.0993393	0.202351	0.112097	0	0	0	0	0
novel_miR_407	0.13913	0.492477	0.225203	0.226815	0	0	0.33629	0.126536	0.0889848	0	0	0
novel_miR_408	0.13913	0	0	0	0	0	0.112097	0	0	0	0	0
novel_miR_409	0.278259	0	0	0	0	0	0	0.126536	0.0889848	0	0	0
novel_miR_41	0	0.164159	0	0	0	0	0	0	0	0	0	0
novel_miR_410	0.13913	0.164159	0	0.113407	0.0993393	0.101176	0	0	0.17797	1.72787	1.22895	0.384459
novel_miR_411	0.13913	0	0.112601	0	0	0	0	0	0	0	0	0
novel_miR_412	0.556518	0.164159	0.563007	0	0.0993393	0.303527	0.448387	0.126536	0.17797	0.575956	0.111723	0.384459
novel_miR_413	3.06085	2.13407	0.900812	0.90726	0.496697	1.31528	0.224194	0.126536	0.266954	0	0.223446	0
novel_miR_414	0	0.328318	0	0.113407	0.198679	0.607054	1.23306	0	0.889848	0.115191	0	0.128153
novel_miR_415	4.45214	7.22299	7.8821	3.96926	3.87423	4.5529	0.896774	1.51843	2.04665	0.460765	1.22895	0.512612
novel_miR_416	0.695648	0.328318	0.225203	4.5363	6.25838	6.67759	18.3839	12.6536	13.7037	15.4356	9.83163	17.9414
novel_miR_417	0	0.164159	0.112601	0	0	0.101176	0	0	0	0	0.111723	0
novel_miR_418	0	0.164159	0.225203	0.226815	0	0.303527	0	0	0.0889848	0	0	0
novel_miR_419	0.278259	0.820795	0	0.226815	0.198679	0.202351	0.560484	0	0.0889848	0	0	0
novel_miR_42	0.556518	0	0.225203	0	0.198679	0.101176	0.112097	0	0.0889848	0	0	0.384459
novel_miR_422	0.417389	2.13407	0.450406	0.567037	0.0993393	0.303527	0.672581	0.759217	1.06782	2.53421	1.67585	6.15134
novel_miR_425	0.695648	0.984954	1.01341	0.680445	0.695375	0.809405	0.448387	0.759217	0.355939	0.230382	0.335169	0.384459
novel_miR_426	0	0.164159	0.225203	0.340222	0.198679	0.607054	0	0	0	0	0	0
novel_miR_427	0.417389	0.328318	0.337804	0.113407	0.298018	0	0.33629	0.253072	0.17797	0.115191	0.111723	0
novel_miR_429	0.13913	0.164159	0	0	0	0	0	0	0.0889848	0	0	0
novel_miR_43	1391.99	843.285	2783.73	67.4775	25.5302	65.8653	13.4516	3.28994	0.978832	1.38229	0.893785	0.897071
novel_miR_430	0.13913	0	0	0	0	0	0	0.126536	0.17797	0	0	0
novel_miR_431	0.278259	0.328318	0.225203	0.226815	0	0.101176	0	0.759217	0.17797	0	0	0
novel_miR_432	2.3652	3.44734	3.37804	1.4743	2.7815	1.71999	1.34516	2.53072	1.24579	0.806338	1.22895	1.40968
novel_miR_433	1580.51	1626.49	1951.16	1253.72	1243.03	1273.6	1231.72	1051.26	1115.87	305.487	270.146	482.624
novel_miR_434	0	0.328318	0.225203	0.226815	0.0993393	0.101176	0	0	0	0	0	0
novel_miR_435	0	0	0	0	0	0	0	0	0.266954	0.115191	0	0.128153
novel_miR_436	0.13913	0	0.112601	0.226815	0.0993393	0.303527	0.112097	0.253072	0.0889848	0	0	0.128153
novel_miR_437	0.556518	0.656636	0.675609	0.567037	0.496697	0.303527	1.68145	1.3919	0.978832	0.921529	1.00551	1.02522
novel_miR_438	0.13913	0	0	0.226815	0.397357	0.303527	0.224194	0	0.17797	0.115191	0.111723	0
novel_miR_439	0.278259	1.64159	1.12601	0.340222	0.794715	0.505878	0	0.126536	0.17797	0.345573	0	0
novel_miR_44	0	0	0	0	0	0	0.112097	0	0	0	0.446892	0
novel_miR_440	0.417389	0.984954	0.450406	0.567037	1.09273	1.31528	0.672581	0.506145	0.711878	0.230382	0.111723	0.128153
novel_miR_441	0.13913	0.164159	0.112601	0	0	0	0.224194	0.253072	0	0.575956	0.223446	0.256306
novel_miR_442	2.3652	2.7907	1.57642	1.02067	0.596036	0	0.560484	0.126536	0.533909	0	0.111723	0.128153
novel_miR_443	0.13913	0	0	0	0	0	0	0.126536	0	0	0	0
novel_miR_444	0	0	1.23862	0	0.695375	0	0	0	0	0	0	0.128153
novel_miR_445	1.66955	1.47743	1.46382	0.45363	0.298018	0.404702	0.112097	1.01229	0.533909	0.230382	0.223446	0.128153
novel_miR_446	0	0.164159	0	0	0.0993393	0.202351	0	0	0.0889848	0	0	0
novel_miR_447	1.66955	2.29823	3.04024	2.83519	2.58282	2.12469	2.46613	2.27765	1.7797	1.2671	1.78757	2.05045
novel_miR_448	0	0.164159	0.225203	0	0.0993393	0.202351	0	0	0	0.230382	0	0
novel_miR_449	0	0	0.112601	0	0.0993393	0	0.560484	0.506145	0.711878	0.345573	0.111723	0
novel_miR_45	0.278259	0.164159	0.112601	0.113407	0.298018	0.404702	0.224194	0	0.355939	0.575956	0.558615	0.768918
novel_miR_450	0.278259	0.328318	0.450406	0.113407	0.298018	0.202351	0.33629	0.253072	0.0889848	0	0.111723	0.128153
novel_miR_451	0	0.164159	0.225203	0.113407	0	0	0	0.126536	0	0	0	0
novel_miR_452	0.13913	0	0	0.113407	0	0.101176	0	0	0.17797	0	0	0
novel_miR_453	0.695648	0.492477	1.01341	0.45363	0.198679	0.303527	0	0.759217	0.800863	0.115191	0.223446	0.128153
novel_miR_454	0.13913	0.164159	0.563007	0	0.0993393	0.101176	0.112097	0.126536	0.444924	0	0	0
novel_miR_455	0.278259	0	0.112601	0	0	0	0	0	0	0	0	0
novel_miR_456	0.278259	0.656636	0.337804	0.113407	0.198679	0.202351	0	0.253072	0.0889848	0	0.111723	0
novel_miR_457	0.556518	0.656636	0.450406	0.113407	0.0993393	0.404702	0.448387	0.253072	0.533909	0.345573	0.893785	0.768918
novel_miR_458	9.18255	1.14911	2.81504	0.226815	0.596036	0.303527	18.6081	2.15112	12.6358	7.48742	0.446892	11.4056
novel_miR_459	1.3913	1.31327	1.46382	0.680445	0.695375	0.505878	0.33629	0.506145	0.622893	0	0.335169	0
novel_miR_46	79.0256	78.3038	66.2097	51.3736	45.2987	58.2771	27.0153	45.6796	61.5775	185.227	118.65	115.978
novel_miR_460	0.13913	0.164159	0.225203	0	0	0	0	0	0	0	0	0
novel_miR_461	0.417389	0.656636	0.563007	0	0.298018	0.202351	0.112097	0.126536	0.0889848	0	0	0
novel_miR_462	0	0	0.112601	0	0	0	0	0	0	0	0	0
novel_miR_463	0	0	0	0.113407	0.0993393	0.101176	0	0	0	0	0	0
novel_miR_464	2.78259	0.984954	3.04024	1.13407	1.68877	2.02351	0.560484	0.379609	1.33477	0.345573	0.111723	0.128153
novel_miR_465	2.22607	2.29823	2.47723	2.49496	2.2848	1.71999	3.475	3.03687	2.58056	2.07344	1.89929	1.28153
novel_miR_468	0	0	0	0	0.0993393	0	0.224194	0	0.266954	0	0	0
novel_miR_469	0	0	0.337804	0	0.0993393	0.101176	0	0	0.0889848	0.115191	0	0
novel_miR_47	0.278259	0.164159	0.112601	0.113407	0.298018	0.101176	0.33629	0.379609	0.17797	0.230382	0	0.128153
novel_miR_471	52.4518	59.918	58.1024	32.2077	34.2721	22.6633	30.9387	25.0542	22.8691	21.8863	17.0936	15.2502
novel_miR_472	0.13913	0.164159	0.337804	0.113407	0.298018	0.404702	0	0	0	0	0	0
novel_miR_473	0.13913	0.164159	0.337804	0	0.298018	0.101176	0.224194	0	0.17797	0	0	0
novel_miR_474	0.13913	0.164159	0.112601	0.113407	0.0993393	0	0.112097	0.126536	0.17797	0	0	0.256306
novel_miR_475	0.13913	0.164159	0.337804	0.113407	0.397357	0	0	0.253072	0.266954	0.230382	0	0
novel_miR_476	2.3652	1.80575	2.58983	1.02067	1.09273	0.809405	0.672581	0.506145	0.622893	0.230382	0.223446	0
novel_miR_477	0.417389	0	0.337804	0.113407	0.298018	0.101176	0.33629	0	0.17797	0	0.111723	0.256306
novel_miR_478	0.834777	0.492477	2.13943	0.90726	1.78811	0.809405	1.00887	1.13883	1.06782	0.460765	0.782061	1.28153
novel_miR_479	0.695648	0.984954	1.01341	0.680445	0.695375	0.809405	0.448387	0.759217	0.355939	0.230382	0.335169	0.384459
novel_miR_48	3.7565	3.77566	4.50406	3.40222	2.38414	1.41646	3.475	3.54301	5.78401	2.30382	4.13375	3.71644
novel_miR_480	10.8521	29.0561	15.6516	10.7737	7.84781	10.3199	6.38952	18.2212	8.98746	1.03672	0.782061	3.71644
novel_miR_481	0	0	0.225203	0.113407	0	0	0	0.126536	0	0	0	0
novel_miR_482	2.78259	2.29823	2.92764	0.340222	0.496697	1.01176	0.448387	0.885754	0.533909	0.230382	0.111723	0
novel_miR_483	0	0.164159	0.450406	0.113407	0.198679	0	0	0.253072	0.0889848	0	0.111723	0.256306
novel_miR_484	0	0	0	0	0.0993393	0.101176	0.112097	0	0.0889848	0.230382	0.111723	0
novel_miR_485	0	0	0	0	0	0.101176	0	0	0	0	0	0
novel_miR_486	2.3652	0.984954	2.58983	0.113407	0.298018	0	0.224194	0.253072	0.355939	0.115191	0	0.128153
novel_miR_487	0.13913	0.164159	0	0	0.0993393	0	0.224194	0	0.17797	0	0	0.128153
novel_miR_488	0.13913	0.164159	0.450406	0.226815	0.397357	0.101176	0.112097	0	0.0889848	0	0.111723	0
novel_miR_489	1.66955	2.29823	2.70243	0.90726	0.496697	0.91058	1.23306	1.01229	1.24579	0.575956	0.446892	1.92229
novel_miR_490	0.13913	0.328318	0.225203	0.113407	0.0993393	0.101176	0.784678	1.01229	0.622893	0.345573	0.446892	0.256306
novel_miR_491	0.13913	0.492477	0.337804	0.226815	0.198679	0.303527	0.224194	0.253072	0	0	0	0.128153
novel_miR_492	0.417389	0.656636	0.337804	0.340222	0.298018	0.708229	0.112097	0	0	0	0	0
novel_miR_493	0	0.492477	3.26544	0.226815	1.19207	2.02351	0.448387	0.126536	0.17797	1.38229	1.89929	1.40968
novel_miR_494	1.11304	1.96991	0.78821	0.793852	0.397357	0.708229	1.68145	1.13883	0.711878	0.691147	0.111723	0.512612
novel_miR_495	0.417389	0	1.12601	0	0	0	0	0	0	0	0	0
novel_miR_496	0.13913	0.164159	0.337804	0.113407	0.397357	0	0	0.253072	0.266954	0.230382	0	0
novel_miR_497	0	0	0	0	0	0	0	0	0.0889848	0	0	0
novel_miR_498	0.13913	0	0.112601	0	0	0	0	0	0	0	0	0
novel_miR_499	0	0	0.112601	0	0.0993393	0	0	0	0.0889848	0	0	0
novel_miR_5	0.417389	0	0	0	0.198679	0.101176	0.224194	0.126536	0.266954	0	0	0
novel_miR_50	0	0	0.225203	0	0.0993393	0.101176	0.448387	0.379609	0.711878	0.115191	0.111723	0.512612
novel_miR_500	0.278259	1.47743	0	0.567037	0.0993393	0.202351	0.33629	0.126536	0.17797	0	0.335169	0.128153
novel_miR_501	0.417389	0.328318	0.78821	0.113407	0.298018	0.202351	0.224194	0.759217	0.355939	0.115191	0.111723	0.384459
novel_miR_502	0.278259	0.328318	0.337804	0.113407	0.0993393	0.303527	0.224194	0.126536	0.17797	0	0	0.128153
novel_miR_503	1.80868	2.46238	1.46382	0.793852	1.19207	0.809405	0.896774	0.759217	0.533909	0.115191	0.223446	0.128153
novel_miR_505	0.973907	0.492477	1.23862	0.567037	1.78811	1.51763	0.33629	0.885754	0.0889848	0.115191	0	0.640765
novel_miR_506	0.13913	0.164159	0.112601	0	0	0	0	0	0	0	0	0
novel_miR_507	0	0	0.112601	0.113407	0.0993393	0	0	0	0	0	0	0
novel_miR_508	0	0	0.225203	0	0	0	0	0	0	0	0	0
novel_miR_509	0.13913	0.164159	0	0	0	0.202351	0	0	0	0	0	0
novel_miR_51	0.278259	0.328318	0.675609	0.113407	0.298018	0.202351	0.224194	0.759217	0.355939	0.115191	0.111723	0.384459
novel_miR_510	0	0	0.112601	0	0	0	0	0	0	0	0	0
novel_miR_511	0.278259	0.164159	0.225203	0.113407	0.198679	0.101176	0.448387	0.379609	0.266954	0.230382	0	0.128153
novel_miR_512	0.973907	0.328318	1.12601	0.340222	0.596036	0.101176	0.560484	0.632681	0.17797	0.230382	0.223446	0.128153
novel_miR_513	0	0	0	0	0	0	0.448387	2.02458	0.266954	0.115191	0.111723	0.128153
novel_miR_514	0.13913	0	0	0	0	0	0	0.379609	0	0.345573	0.223446	0.128153
novel_miR_515	11.9651	16.0876	11.2601	3.62904	4.56961	4.45173	3.3629	3.03687	3.73736	0.691147	0.335169	0.640765
novel_miR_516	0.278259	0	0.112601	0.113407	0	0	0.112097	0.126536	0.0889848	0.115191	0	0.128153
novel_miR_517	0.695648	0.984954	1.01341	0.680445	0.695375	0.809405	0.560484	0.759217	0.355939	0.230382	0.335169	0.384459
novel_miR_518	0.417389	0.164159	0.225203	0.226815	0.198679	0.202351	0.112097	0	0.0889848	0	0.223446	0.128153
novel_miR_519	0.278259	0.328318	0	0.113407	0	0.101176	0	0	0.0889848	0	0	0.256306
novel_miR_52	0.278259	0.164159	0.112601	0.113407	0.0993393	0.202351	0	0.126536	0.266954	0	0.111723	0.256306
novel_miR_520	0	0	0.112601	0	0.0993393	0	0	0	0	0	0	0
novel_miR_521	0.417389	0.328318	0.337804	0.340222	0.298018	0.303527	0	0.126536	0.17797	0	0.111723	0.128153
novel_miR_522	0	0	0	0	0	0	0.224194	0	0	0.115191	0	0
novel_miR_523	0.13913	0.164159	0.112601	0	0.0993393	0.101176	0	0	0	0	0	0
novel_miR_524	0	0	0	0	0	0	0	0.126536	0	0	0	0
novel_miR_526	0	0	0	0.113407	0.0993393	0.303527	0	0	0.17797	0.230382	0.111723	0
novel_miR_527	0.417389	0.328318	0.337804	0.340222	0.298018	0.303527	0	0.126536	0.17797	0	0.111723	0.128153
novel_miR_528	0.13913	0.164159	0.225203	0	0	0	0.112097	0	0.17797	0	0.111723	0
novel_miR_53	0.973907	0.164159	0.225203	0	0	0.202351	0.560484	0.632681	0.533909	0.230382	0	0
novel_miR_530	0.417389	0.328318	0.450406	0.226815	0.198679	0.303527	0.33629	0.253072	0.266954	0	0.111723	0.128153
novel_miR_531	0.417389	0	0.225203	0	0	0.202351	0.33629	0	0.0889848	0	0	0
novel_miR_532	0.13913	0.492477	0.225203	0.113407	0	0.202351	0.33629	0.253072	0	0.230382	0.223446	0.897071
novel_miR_533	0.13913	0.164159	0.112601	0.113407	0.0993393	0	0.112097	0.126536	0.17797	0	0	0.256306
novel_miR_534	0.13913	0.328318	0.337804	0.226815	0	0.101176	0	0.126536	0	0	0	0
novel_miR_535	0.556518	0.984954	0.112601	0	0.596036	0.202351	1.56936	1.77151	0.622893	0.115191	0	0
novel_miR_536	0.13913	0.164159	0.112601	0	0.0993393	0	0.33629	0	0	0.345573	0	0
novel_miR_537	0	0	0.112601	0.793852	0.894054	0.809405	0.784678	0.126536	0.266954	0	0.111723	0.128153
novel_miR_538	0.278259	3.11902	0.563007	0.45363	0.298018	0.404702	0	0	0	0	0	0
novel_miR_54	0.278259	0.164159	0.450406	0.113407	0.298018	0.101176	0	0	0.0889848	0	0	0
novel_miR_540	0.13913	0	0	0	0	0.202351	0.33629	0	0.266954	0	0.111723	1.28153
novel_miR_541	0.278259	0	0.563007	0.226815	0.198679	0.202351	0	0	0	0	0.111723	0
novel_miR_542	0	0.164159	0.112601	0	0	0.101176	0	0	0	0	0.111723	0
novel_miR_543	0	0.164159	0.337804	0.113407	0	0.202351	0	0	0.0889848	0	0.111723	0.128153
novel_miR_544	0.417389	0.820795	0.900812	0.567037	0.496697	0.505878	0.448387	0.632681	0.17797	0.115191	0.223446	0.256306
novel_miR_545	0.417389	0	0	0.226815	0.695375	0.101176	0.33629	0.126536	0.355939	1.15191	0.558615	0.512612
novel_miR_547	0.417389	0.164159	0	0	0.0993393	0	0	0.253072	0.0889848	0	0	0
novel_miR_548	0.13913	0	0.337804	0.113407	0.198679	0.101176	0	0	0	0	0	0
novel_miR_549	0.417389	0.656636	0.900812	0.45363	0.198679	0.202351	0.224194	0.126536	0.0889848	0	0.446892	0.384459
novel_miR_55	0	0.164159	0.225203	0.113407	0	0	0	0	0.17797	0	0.111723	0.256306
novel_miR_550	0.13913	0.492477	0	0.113407	0	0	0	0	0	0	0	0
novel_miR_551	0.278259	0.164159	0.337804	0.113407	0.0993393	0.101176	0.448387	0.632681	0.0889848	0.230382	0.223446	0.128153
novel_miR_552	0	0	0	0	0.0993393	0	0	0	0	0	0	0
novel_miR_553	6.39996	16.5801	5.63007	8.27875	4.07291	13.0517	0.448387	0.126536	0	0	0	0
novel_miR_554	0.13913	0.164159	0.78821	0.226815	0.198679	0.202351	0.112097	0.126536	0.0889848	0	0	0
novel_miR_555	0.13913	0.164159	0	0.113407	0.0993393	0	0.112097	0	0	0	0	0
novel_miR_556	1.11304	0.656636	1.46382	0.680445	0.993393	0.91058	1.00887	1.64497	2.13563	0.921529	0.558615	2.30675
novel_miR_557	0	0	0.112601	0	0	0	0	0	0.0889848	0	0.111723	0
novel_miR_558	0	0	0	0	0	0	0	0	0	0	0.111723	0
novel_miR_559	0.278259	0	0.225203	0.226815	0	0.101176	0.112097	0	0	0	0	0
novel_miR_56	1.11304	1.47743	0.563007	0.567037	0.695375	0.607054	1.45726	1.51843	1.06782	0.345573	0.335169	0.384459
novel_miR_560	0	0.328318	0.112601	0.113407	0.198679	0.101176	0	0	0.17797	0	0.111723	0
novel_miR_561	0.417389	0.820795	0.337804	0.340222	0.298018	0.303527	0.112097	0.126536	0.17797	0	0	0
novel_miR_562	0	0	0	0	0.0993393	0	0.224194	0.632681	0.0889848	0	0	0
novel_miR_563	0.417389	0.164159	0.225203	0.45363	0.198679	0.303527	0	0.126536	0.0889848	0	0	0
novel_miR_564	0.278259	0.492477	0	0.226815	0.397357	0.202351	0.448387	0.126536	0.355939	0.115191	0	0.256306
novel_miR_565	0.13913	0.328318	0.337804	0.226815	0.0993393	0.101176	0	0	0.17797	0.115191	0	0
novel_miR_566	0.278259	0.328318	0.225203	0.113407	0.198679	0	0	0	0	0.115191	0.111723	0.128153
novel_miR_567	0.13913	0	0	0.45363	0.0993393	0.202351	0	0	0	0	0	0
novel_miR_568	0.417389	0.328318	0	0	0.298018	0.202351	0.112097	0	0.17797	0.230382	0	0.256306
novel_miR_569	0	0.164159	0.225203	0.113407	0	0.101176	0.112097	0.126536	0	0	0	0
novel_miR_57	0	0	0	0	0	0.101176	0	0	0	0	0	0
novel_miR_570	0	0	0.112601	0	0	0	0.112097	0	0.17797	0	0	0.128153
novel_miR_571	0	0	0.112601	0	0	0	0.112097	0	0.17797	0	0	0.128153
novel_miR_572	0	0	0	0	0	0	0	0	0.0889848	0	0	0
novel_miR_573	0.13913	0.164159	0	0	0	0	0.112097	0	0	0	0	0
novel_miR_574	149.703	155.787	152.462	105.129	117.717	96.218	189.556	147.921	197.724	268.626	116.192	259.638
novel_miR_575	0.13913	0	0.112601	0	0.0993393	0	0.112097	0	0.0889848	0	0	0
novel_miR_576	0.13913	0	0.112601	0	0.0993393	0	0.112097	0	0.0889848	0	0	0
novel_miR_577	3.33911	14.1177	1.46382	0.340222	0.397357	0.607054	2.24194	0.379609	1.24579	0	0	0.512612
novel_miR_578	56.7648	73.8715	51.2337	20.6402	21.954	28.1268	69.6121	40.9977	47.2509	10.252	12.0661	23.3238
novel_miR_579	0	0.164159	0.112601	0.340222	0	0.101176	0.112097	0.126536	0.0889848	0.921529	0.670338	0
novel_miR_58	0	0.328318	0	0.113407	0.0993393	0	0	0.126536	0	0	0	0.128153
novel_miR_580	0.417389	0.164159	3.37804	0	0.0993393	0	0	0	0	0	0	0
novel_miR_581	0.13913	0.328318	0.675609	0.226815	0	0.303527	0.896774	0.759217	0.533909	0	0.111723	0.384459
novel_miR_582	0.13913	0.164159	0.675609	0.226815	0.198679	0.202351	0.224194	0.126536	0	0	0	0
novel_miR_583	0.556518	0.328318	0.337804	0.45363	0.0993393	0.101176	0.784678	0.506145	0.17797	1.15191	0.670338	0.384459
novel_miR_584	0.834777	0	2.25203	0	0	0	0.33629	2.15112	0.266954	0.115191	0.111723	0.256306
novel_miR_585	0.278259	0	0	0	0	0.101176	0	0	0	0.230382	0	0.128153
novel_miR_586	0.695648	0.656636	0.225203	0.113407	0.496697	0.202351	0	0	0.444924	0.115191	0.335169	0
novel_miR_587	5.28692	0.984954	2.81504	1.24748	0.496697	0.202351	0.448387	0.126536	0.0889848	0	0.111723	0.128153
novel_miR_588	0	0	0.112601	0	0	0	0	0	0.0889848	0	0.111723	0
novel_miR_589	0	0	0.112601	0	0	0	0	0	0	0	0	0
novel_miR_590	0.556518	0.820795	1.35122	0.567037	0.397357	0.202351	0.33629	0.126536	0	0.115191	0.111723	0.512612
novel_miR_591	0	0	0	0	0	0	0	0	0	0.230382	0.111723	0.128153
novel_miR_592	0.278259	0.328318	0.112601	0.340222	0.298018	0.404702	0.33629	0.126536	0	0.115191	0.335169	0.128153
novel_miR_593	0.13913	0.984954	0.563007	0	0	0	0	0.885754	0.17797	0.345573	0	0
novel_miR_594	0.13913	0.164159	0.112601	0	0	0	0	0	0	0	0	0
novel_miR_595	0.417389	0	0.337804	0.113407	0.198679	0.101176	0.224194	0	0.266954	0	0	0
novel_miR_596	0.695648	0.656636	0.78821	0.567037	0.198679	1.01176	1.45726	0.253072	0.889848	0.345573	1.11723	0.384459
novel_miR_597	0.13913	0	0.112601	0.113407	0.198679	0	0	0.126536	0.0889848	0	0.111723	0
novel_miR_598	0	0	0	0.113407	0.198679	0.101176	0	0.379609	0.355939	0	0.335169	0.897071
novel_miR_599	0.278259	0.328318	0.337804	0.113407	0.298018	0.202351	0.33629	0.253072	0.0889848	0	0.111723	0.128153
novel_miR_6	0	0	0	0	0	0	0	0	0	0.115191	1.11723	0
novel_miR_60	0.278259	0.164159	0.225203	0.113407	0	0	0.33629	0	0.17797	0	0.223446	0
novel_miR_600	0.13913	0.164159	0.112601	0.226815	0.198679	0.202351	0.224194	0.126536	0.17797	0.115191	0.111723	0.128153
novel_miR_601	0.556518	0	1.12601	0.340222	0.0993393	0	0.672581	0.126536	0	0.575956	0	0.128153
novel_miR_602	0.13913	0	0.112601	0.226815	0.198679	0.202351	0.33629	0.253072	0.266954	0	0	0.128153
novel_miR_603	0	0.164159	0.900812	0	0.0993393	0	0.448387	0	0	0	0	0
novel_miR_604	0.13913	0	0.112601	0	0	0	0	0	0	0	0	0
novel_miR_605	2.08694	1.80575	1.80162	0.567037	1.29141	0.607054	1.34516	1.3919	1.06782	0.230382	0.335169	0.128153
novel_miR_606	0	0.164159	0	0	0.198679	0	0	0	0.17797	0	0.223446	0.128153
novel_miR_608	0.695648	0.328318	0	0.226815	0.0993393	0.202351	0.33629	0.126536	0.355939	0.115191	0.223446	0.512612
novel_miR_609	0.278259	0	0.450406	0.113407	0.198679	0.202351	0.448387	0	0.355939	0.115191	0.223446	0.384459
novel_miR_61	0.278259	0.328318	0.225203	0	0	0	0.112097	0	0.17797	0	0	0
novel_miR_610	0	0	0.112601	0	0	0	0	0	0	0	0	0
novel_miR_611	0	0.328318	0.337804	0	0	0	0.112097	0	0	0.460765	0	0.256306
novel_miR_612	9.32168	6.4022	15.6516	4.98993	5.563	8.09405	6.16532	9.99636	6.94081	5.06841	4.02203	6.15134
novel_miR_613	0	0	0	0	0.0993393	0	0	0	0.17797	0	0	0
novel_miR_614	0	0.164159	0.112601	0	0	0.101176	0	0	0	0	0.111723	0
novel_miR_615	0	0	0	0	0	0	0	0	0.0889848	0	0	0
novel_miR_616	0	0.164159	0.112601	0	0	0.101176	0	0	0	0	0.111723	0
novel_miR_617	0.13913	0.328318	0.225203	0.113407	0.198679	0.101176	0.224194	0.253072	0.17797	0	0	0
novel_miR_618	89.3212	49.4119	421.017	13.2687	12.1194	9.91521	4.03548	3.66955	3.02548	0.460765	0.335169	1.02522
novel_miR_619	0	0.164159	2.02683	0	0	0.101176	0	0	0	0	0	0
novel_miR_62	0.13913	0.656636	0.78821	0	0.198679	0.303527	0.448387	2.40419	0.711878	0.345573	0.782061	0.640765
novel_miR_620	0.556518	0.328318	0	0.113407	0.0993393	0.202351	0.33629	0	0.355939	0.115191	0.223446	0.256306
novel_miR_621	1.25217	0.328318	0.112601	0.226815	0.0993393	0.404702	0	0	0	0	0	0
novel_miR_622	0	0	0	0	0	0.101176	0.112097	0.253072	0	0.115191	0	0.768918
novel_miR_623	0	0	0	0.113407	0.198679	0	0.224194	0.126536	0.0889848	0.115191	0.111723	0
novel_miR_624	0.13913	0.984954	0.337804	0.113407	0	0.101176	1.45726	0.885754	0.711878	0.691147	0.893785	0.768918
novel_miR_625	0	0	0.112601	0	0	0	0	0	0	0	0	0
novel_miR_626	10.5738	13.7894	7.6569	12.248	12.1194	13.8611	15.5815	20.3723	16.8181	2.18863	1.89929	2.81937
novel_miR_627	0	0.164159	1.35122	0.113407	0.198679	0.303527	1.12097	0	0.533909	0.460765	0.223446	0.128153
novel_miR_628	0.973907	0.492477	0.450406	0.113407	0.496697	0.404702	1.34516	1.51843	1.7797	1.49748	0.782061	1.53784
novel_miR_629	0.973907	0.492477	0.450406	0.113407	0.496697	0.404702	1.34516	1.51843	1.7797	1.49748	0.782061	1.53784
novel_miR_630	0	0	0	0.113407	0	0	0	0.759217	0.17797	0	0	0
novel_miR_631	0.13913	0.164159	0.225203	0	0.198679	0	0.112097	0	0	0	0	0.128153
novel_miR_632	0.278259	0.328318	0	0	0	0	0	0.506145	0	0	0	0.128153
novel_miR_633	0.417389	0.164159	0.563007	0.113407	0.0993393	0	0.112097	0.253072	0	0	0	0
novel_miR_634	0.13913	0.492477	0.225203	0	0.198679	0.101176	0	0.126536	0	0.460765	0.111723	0.256306
novel_miR_635	0.13913	0.164159	0.225203	0	0.198679	0.202351	0.224194	0	0	0.230382	0	0
novel_miR_636	9.32168	6.4022	15.6516	4.98993	5.563	8.09405	6.16532	9.99636	6.94081	5.06841	4.02203	6.15134
novel_miR_637	2.50433	0.328318	3.94105	0.226815	0.695375	2.12469	0.896774	3.66955	3.20345	0.691147	0.335169	1.53784
novel_miR_638	0.417389	0.492477	0.563007	0.226815	0.298018	0.303527	0.784678	0.885754	0.711878	0.345573	0.223446	0.384459
novel_miR_639	0.417389	0.328318	0.337804	0.340222	0.298018	0.303527	0	0.126536	0.17797	0	0.111723	0.128153
novel_miR_64	0.13913	0.328318	0.337804	0.113407	0.298018	0.202351	0.560484	2.27765	0.533909	0.345573	0.335169	0.384459
novel_miR_640	10640.2	7668.36	9060.81	14315.9	12291.9	14270.9	7198.3	1809.09	4438.12	991.796	1178.01	3122.32
novel_miR_641	0.556518	0	0.225203	0.113407	0.198679	0.303527	0.672581	0.126536	0.355939	0.230382	0.670338	0.897071
novel_miR_642	0.417389	0.656636	0.450406	0.113407	0.298018	0.404702	0	0.379609	0.0889848	0	0	0
novel_miR_643	1580.93	1626.49	1951.27	1253.83	1243.03	1273.6	1231.94	1051.39	1115.87	305.487	270.146	482.624
novel_miR_644	0.13913	0.164159	0.337804	0.113407	0.0993393	0	0.224194	0.126536	0	0	0.111723	0.256306
novel_miR_645	0	0	0.112601	0	0	0.101176	0	0	0	0	0	0.768918
novel_miR_647	0.13913	0.164159	0.675609	0.113407	0.496697	0.303527	0.33629	0.126536	0.800863	0.230382	0	0
novel_miR_648	1.53042	0.656636	1.01341	0.45363	0.298018	0.303527	0.112097	0.253072	0.355939	0	0.111723	0
novel_miR_649	0.834777	1.14911	1.23862	1.13407	0.894054	1.21411	1.45726	1.3919	0.800863	0.460765	0.558615	0.897071
novel_miR_65	0.13913	0.164159	0.112601	0	0	0.101176	0	0	0.0889848	0	0.111723	0
novel_miR_651	0.13913	0.492477	0.112601	0.113407	0	0	0	0.126536	0.0889848	0	0	0
novel_miR_653	0.278259	0.164159	0.450406	0.226815	0.298018	0.607054	0.672581	0.506145	0.17797	0.345573	0.223446	0
novel_miR_654	0.695648	0.492477	1.01341	0.45363	0.198679	0.303527	0	0.759217	0.800863	0.230382	0.223446	0.128153
novel_miR_655	0	0.164159	0	0	0	0	0	0	0	0	0	0
novel_miR_656	0.417389	0.328318	0.337804	0.226815	0.198679	0.101176	0.112097	0	0.0889848	0	0	0
novel_miR_657	0.417389	0.492477	0.450406	0.226815	0.198679	0.202351	0.784678	0.885754	0.711878	0.345573	0.223446	0.384459
novel_miR_658	0.417389	2.13407	2.36463	0.680445	0.496697	1.11293	1.23306	0.379609	0.355939	0.115191	0	0.128153
novel_miR_659	0.417389	0.492477	0.900812	0	0.198679	0.303527	0	0.253072	0.17797	1.03672	0	0
novel_miR_66	0.13913	0.164159	0.112601	0	0	0	0	0	0	0	0	0
novel_miR_660	0	0	0.112601	0	0	0	0	0	0	0	0	0
novel_miR_661	1.25217	0	0.563007	0	0.298018	0.202351	0.448387	0.759217	0	0.115191	0	0
novel_miR_662	2.3652	1.31327	1.23862	0.680445	0.794715	1.01176	1.12097	0.126536	0.444924	0.230382	0.446892	0.512612
novel_miR_663	0.13913	0	0	0.113407	0	0	0.33629	0	0.266954	0	0	0
novel_miR_664	0.278259	0.656636	1.01341	0.113407	0.496697	0.505878	1.34516	0.885754	0.800863	0.230382	0.111723	0
novel_miR_665	2.78259	0.984954	3.15284	1.13407	1.68877	2.02351	0.560484	0.379609	1.33477	0.345573	0.111723	0.128153
novel_miR_666	0	0	0	0	0	0	0	0	0.266954	0	0.223446	0
novel_miR_667	0.278259	0.656636	0.225203	0	0.0993393	0.101176	0.224194	0.253072	0.0889848	0.115191	0	0.128153
novel_miR_668	1.25217	0.492477	0.675609	0.45363	0.794715	0.809405	0	0.253072	0.533909	0.460765	0.111723	0.768918
novel_miR_669	0.417389	0.492477	0.563007	0.226815	0.298018	0.303527	0.784678	0.885754	0.711878	0.345573	0.223446	0.384459
novel_miR_67	0.278259	0.328318	0.337804	0.226815	0.596036	0.202351	0.112097	0	0.0889848	0	0	0
novel_miR_670	16.5564	8.53627	11.9358	5.67037	5.46366	5.86818	5.60484	1.89804	2.3136	1.84306	1.34068	0.768918
novel_miR_671	0.417389	0.164159	0.337804	0.45363	0.496697	0.303527	0.112097	0.759217	0.444924	0.575956	0.111723	0
novel_miR_672	0.278259	0.164159	0.225203	0.113407	0.198679	0.101176	0.448387	0.379609	0.266954	0.230382	0	0.128153
novel_miR_673	0	0	0	0	0	0	0.448387	0.126536	0.0889848	0	0	0
novel_miR_674	0.278259	0.492477	0.900812	0.113407	0	0.202351	0.112097	0.253072	0.17797	0	0.111723	0
novel_miR_675	0	0	0.112601	0.113407	0	0.303527	0.224194	0.126536	0	0	0	0
novel_miR_676	0	0	0.112601	0	0	0	0	0	0.0889848	0	0.111723	0
novel_miR_677	0.973907	1.31327	1.46382	0.340222	0.397357	0.101176	0.672581	0.253072	0.533909	0.115191	0.335169	0.897071
novel_miR_678	11.1304	7.55131	12.3862	2.72178	2.88084	2.02351	1.00887	1.3919	0.711878	0.115191	0.111723	0.128153
novel_miR_679	0.834777	1.80575	0.337804	0.793852	1.19207	0.708229	0.672581	0.253072	0.533909	0.115191	0.223446	0
novel_miR_68	0	0	0.112601	0	0.0993393	0	0	0	0.0889848	0.115191	0	0
novel_miR_680	0.556518	0.164159	0.225203	0.113407	0.0993393	0	0.560484	0.126536	0.0889848	0	0	0
novel_miR_681	0	0	0.112601	0.113407	0.695375	0	0	0	0	0.230382	0	0.512612
novel_miR_682	2.3652	1.80575	2.58983	0.90726	0.993393	0.809405	0.672581	0.506145	0.533909	0.230382	0.111723	0
novel_miR_683	0	0	0.112601	0	0	0.101176	0.448387	0	0.17797	0	0	0
novel_miR_684	0.417389	0.164159	0	0	0	0	0.224194	0	0.17797	0	0	0.128153
novel_miR_685	0.417389	0.820795	0.78821	0.567037	0.496697	0.505878	0.448387	0.506145	0.17797	0.115191	0.223446	0.256306
novel_miR_686	0.278259	0.820795	0.563007	0.45363	0.397357	0.404702	0.224194	0.379609	0.17797	0.115191	0.223446	0.256306
novel_miR_687	0	0.164159	0	0	0	0	0	0	0	0	0	0
novel_miR_688	0.13913	0	0.112601	0	0	0	0	0	0	0	0.111723	0
novel_miR_689	1.11304	0.492477	0.900812	0.226815	0.0993393	0	0.112097	0.253072	0	0	0	0
novel_miR_69	0	0.164159	0	0	0.0993393	0	0.784678	0.126536	0.355939	0.115191	0.111723	0.768918
novel_miR_690	0.278259	0.492477	0.563007	0.113407	0.397357	0.505878	0.224194	0.379609	0.711878	0	0	0.128153
novel_miR_691	0.13913	0.328318	0.225203	0.113407	0.0993393	0.202351	0.33629	0.253072	0.17797	0.115191	0	0.128153
novel_miR_692	83.1995	94.5556	100.215	42.1876	51.6564	47.0467	74.7686	79.2117	73.1455	22.4623	22.3446	30.1159
novel_miR_693	0	0	0	0.113407	0.0993393	0	0	0.506145	0.0889848	0	0.223446	0
novel_miR_694	0.13913	0.328318	0	0	0	0	0	0	0	0	0	0
novel_miR_695	0	0	0.112601	0.113407	0	0.202351	0	0.126536	0.0889848	0	0	0
novel_miR_696	1.80868	0	0	0	0	0	0	0	0.0889848	0	0	0
novel_miR_697	0.556518	0.164159	0.337804	0.113407	0.0993393	0.202351	0.112097	0	0	0	0	0
novel_miR_698	0.278259	0.656636	1.35122	1.13407	0.496697	0.404702	0.896774	0.126536	0.266954	0	0	0.512612
novel_miR_699	54.3996	55.1574	73.8666	22.4547	20.6626	22.9669	21.2984	16.9559	15.4833	4.60765	4.58065	7.30472
novel_miR_7	0	0	0.112601	0	0	0	0	0	0	0	0	0
novel_miR_70	0	0	0	0	0	0	0.112097	0	0.0889848	0.115191	0.223446	0.256306
novel_miR_700	0.13913	0	0.112601	0	0	0	0	0.126536	0	0	0	0
novel_miR_701	0.13913	0	0	0.226815	0	0.101176	0	0.253072	0.17797	0	0	0
novel_miR_702	4.31302	4.92477	5.96788	3.062	5.36432	4.04702	2.12984	3.79609	4.27127	1.61268	2.45791	3.84459
novel_miR_703	1.3913	0.984954	0.112601	1.02067	0.596036	0.404702	0.112097	0.379609	0.17797	0	0	0
novel_miR_704	0	0	0	0	0	0.202351	0.112097	0.253072	0.0889848	0	0	0
novel_miR_705	0.695648	0.984954	1.01341	0.680445	0.695375	0.809405	0.448387	0.759217	0.355939	0.230382	0.335169	0.384459
novel_miR_706	0	0	0.112601	0	0	0	0	0	0	0	0	0
novel_miR_707	1.3913	1.31327	1.01341	0.340222	0.298018	0.404702	0.448387	0.253072	0.355939	0	0.446892	0
novel_miR_708	0	0	0.112601	0	0	0	0	0	0	0	0	0
novel_miR_709	1.11304	0	0.112601	0	0	0	0	0	0	0.115191	0	0
novel_miR_71	150.26	786.978	108.66	43.6619	50.4644	98.4439	144.269	27.3318	50.8993	11.7495	10.9489	40.1119
novel_miR_710	0.278259	0	0.112601	0.113407	0.198679	0.101176	0.112097	0.126536	0.0889848	0	0.111723	0
novel_miR_711	0.13913	0.164159	0	0.113407	0.0993393	0	0	0	0	0	0	0
novel_miR_712	0	0	0	0.226815	0	0.708229	0.112097	0.379609	0.533909	0	0	0.384459
novel_miR_713	0.417389	0.984954	0.675609	0.226815	0.298018	0.202351	0.560484	0.506145	0.711878	0.691147	0.223446	0.256306
novel_miR_714	0	0	0	0.340222	0.0993393	0	0	0.126536	0	0	0	0.256306
novel_miR_716	0.695648	0.984954	1.12601	1.5877	0.993393	1.31528	0.896774	1.13883	0.711878	0.575956	0.670338	0.128153
novel_miR_717	0	0	0	0	0.0993393	0.101176	0.224194	0.379609	0	0	0.111723	0
novel_miR_718	0	0	0	0	0.0993393	0	0.33629	0.126536	0	0.575956	0	0
novel_miR_719	3.89563	6.23804	14.6382	8.39215	4.96697	9.61168	10.8734	10.1229	4.80518	5.98994	6.03305	5.12612
novel_miR_72	0	0	0.225203	0.113407	0.0993393	0.202351	0.448387	0.253072	0.444924	0.345573	0.223446	0.128153
novel_miR_720	0	0.164159	0	0.113407	0.0993393	0.101176	0.224194	0.253072	0.17797	0	0	0
novel_miR_721	4.03476	12.6402	7.31909	8.95919	5.36432	9.81403	0	0	0.0889848	0	0	0
novel_miR_722	0	0.164159	0	0	0	0.101176	0.112097	0.253072	0	0	0	0
novel_miR_723	0.278259	0	0.112601	0	0	0.303527	0.112097	0.126536	0	0	0	0
novel_miR_724	0	0.164159	0.112601	0	0	0.101176	0	0	0	0	0.111723	0
novel_miR_725	0	0	0.112601	0	0.0993393	0.101176	0.33629	0.126536	0.266954	0.115191	0	0.512612
novel_miR_726	0.13913	0	0.450406	0	0	0	0	0.126536	0.266954	0.115191	0	0
novel_miR_727	9.73907	9.84954	7.7695	2.94859	4.17225	4.45173	2.46613	4.80838	1.86868	0	0.335169	0.384459
novel_miR_728	0	0	0.112601	0	0	0	0	0.126536	0	0.115191	0	0
novel_miR_729	0.278259	0	0.225203	0.680445	0.198679	0.809405	0.33629	0	0.355939	0.115191	0.223446	0
novel_miR_73	0.417389	2.46238	0	0.113407	0.0993393	0.202351	0.112097	0.253072	0.444924	0	0	0
novel_miR_730	2.92172	1.31327	5.17967	2.60837	2.08613	2.42821	2.69032	2.65726	3.11447	1.2671	1.22895	2.05045
novel_miR_731	1661.21	2649.53	2256.98	2446.99	2244.57	1985.27	1613.75	2164.28	1648.71	472.284	477.951	473.653
novel_miR_732	0	0	0	0	0	0	0.112097	0	0.266954	0.460765	0	0.256306
novel_miR_733	0.278259	0.492477	0.450406	0.226815	0.198679	0.202351	0.784678	0.885754	0.711878	0.345573	0.223446	0.384459
novel_miR_735	6.53909	6.73052	6.19308	3.17541	2.2848	2.93409	1.00887	2.27765	3.29244	0.345573	0.335169	0.897071
novel_miR_736	0.417389	0	0.112601	0.113407	0	0.101176	0.33629	0	0.266954	0.345573	0.670338	0.897071
novel_miR_737	1.66955	2.46238	0.675609	0.680445	0.397357	0.404702	1.00887	2.15112	1.24579	0.345573	0.558615	3.71644
novel_miR_738	2.78259	12.3119	1.12601	0.113407	0.198679	0.607054	0.784678	0.126536	0.622893	0.115191	0	0.256306
novel_miR_739	13.2173	16.0876	16.5524	64.0752	72.4184	81.3452	52.4613	57.8271	55.3485	36.4004	39.7734	101.497
novel_miR_74	2.08694	1.96991	1.12601	0.793852	0.496697	0.303527	0.224194	0.253072	0.355939	0.460765	0	0.128153
novel_miR_740	50.504	19.6991	19.1422	16.6709	15.2983	15.1763	38.6734	45.6796	42.7127	14.7445	15.4178	25.2461
novel_miR_741	19.8955	23.3106	17.791	5.33015	5.66234	6.87994	8.85565	7.08603	6.67386	4.26207	2.9048	4.3572
novel_miR_742	3.61737	2.46238	3.26544	1.24748	1.09273	1.01176	1.34516	0.632681	0.533909	0.115191	0.111723	1.53784
novel_miR_743	1.11304	0.328318	0.675609	0.226815	0.496697	0.101176	0.224194	0	0.17797	0.460765	0.111723	0.128153
novel_miR_744	0.13913	0.492477	0.225203	0.226815	0.298018	0.101176	0.560484	0	0.0889848	0	0.223446	0
novel_miR_745	0.13913	0.164159	0.112601	0	0	0	0	0	0	0	0	0
novel_miR_746	0.13913	0.328318	0.225203	0.113407	0.0993393	0.101176	0.784678	1.01229	0.622893	0.345573	0.446892	0.256306
novel_miR_747	0	0	0.112601	0	0.0993393	0	0	0	0	0	0	0
novel_miR_748	1.53042	0.492477	2.13943	1.24748	0.894054	0.91058	0.784678	1.01229	1.24579	0.575956	0.670338	0.128153
novel_miR_749	0.973907	5.74556	3.37804	4.42289	2.2848	3.64232	8.74355	15.1843	7.11878	1.38229	0.893785	6.66395
novel_miR_75	12.1043	0	13.0618	2.38156	5.96036	0	1.12097	1.3919	0	0	1.67585	0
novel_miR_750	0.13913	0.328318	0	0.113407	0.0993393	0.101176	0	0.126536	0	0	0	0
novel_miR_751	0	0	0	0	0	0	0	0	0	0.115191	0	0
novel_miR_752	0.278259	0.820795	0	0.113407	0	0.202351	1.34516	0.126536	0.355939	0.921529	0.111723	0.897071
novel_miR_753	0.13913	0.492477	0.112601	0.113407	0	0.101176	0	0.253072	0.17797	0	0.223446	0
novel_miR_754	1.11304	0.164159	0.225203	0.45363	0.198679	0.404702	0.672581	0.253072	0	0.115191	0.111723	0.256306
novel_miR_755	0.278259	0.328318	0.112601	0	0.198679	0.101176	0	0	0	0	0.111723	0
novel_miR_756	0.13913	0.328318	0.225203	0	0.0993393	0	0	0.126536	0	0	0.111723	0
novel_miR_757	0	0.492477	0.112601	0.226815	0.198679	0.101176	0.224194	0.253072	0.17797	0	0.111723	0.256306
novel_miR_758	0	0	0	0.113407	0.0993393	0	0	0.379609	0.17797	0.115191	0.223446	0.128153
novel_miR_759	0	0	0.337804	0.113407	0.0993393	0	0	0.126536	0	0	0	0.128153
novel_miR_76	0.556518	0.492477	0.225203	0	0.0993393	0.101176	0.224194	0	0	0.575956	0.782061	2.1786
novel_miR_760	1.80868	1.47743	0.900812	0.567037	0.794715	0.404702	0.448387	0.759217	0.355939	0	0.111723	0.128153
novel_miR_761	3.33911	1.64159	2.81504	1.02067	1.29141	1.01176	1.56936	0.253072	1.7797	0.575956	1.34068	1.02522
novel_miR_762	0	0	0.112601	0.113407	0.0993393	0	0	0	0.17797	0	0.111723	0.128153
novel_miR_763	0.13913	0	0.225203	0	0.0993393	0	0.112097	0.126536	0.17797	0	0	0.256306
novel_miR_764	0.278259	0.164159	0.450406	0.226815	0.198679	0.101176	0.33629	0.126536	0	0	0	0.128153
novel_miR_765	34.365	73.8715	45.8288	51.8272	36.5569	37.1314	34.1895	33.4056	20.9114	10.7128	9.38474	11.9182
novel_miR_766	7.93038	7.87963	10.1341	1.36089	1.29141	1.82116	2.12984	1.64497	2.49157	1.49748	1.22895	2.94752
novel_miR_767	0	0	0.112601	0	0	0.202351	0	0.126536	0	0	0	0
novel_miR_768	0	0	0.112601	0	0	0	0	0	0	0	0	0
novel_miR_769	0.278259	0.164159	0	0	0	0	0	0	0	0	0	0
novel_miR_77	3.89563	6.23804	14.6382	8.39215	4.96697	9.61168	10.8734	10.1229	4.80518	5.98994	6.03305	5.12612
novel_miR_770	0	0	0.112601	0	0	0	0	0	0	0	0	0
novel_miR_771	0	0.164159	0	0	0	0	0	0	0.0889848	0	0	0
novel_miR_773	0.13913	0	0	0	0	0	0	0.126536	0.17797	0	0	0
novel_miR_774	0	0	0.112601	0	0	0	0	0	0	0	0	0
novel_miR_775	0	0	0	0	0	0.101176	0	0.126536	0	0	0	0
novel_miR_776	0.13913	0.164159	0.225203	0	0.0993393	0	0.224194	0.379609	0	0.230382	0.223446	0.512612
novel_miR_777	3.19998	1.14911	4.95446	1.70111	1.88745	1.01176	4.25968	1.89804	3.20345	1.84306	2.79308	3.71644
novel_miR_778	0	0	0.112601	0	0	0	0.112097	0	0	0	0	0
novel_miR_779	48.8345	53.68	49.2068	46.2703	53.7426	44.6184	59.7476	68.7092	45.0263	30.6408	26.5901	31.9101
novel_miR_78	0.278259	0	0	0.113407	0	0.202351	0.112097	0.506145	0.0889848	0.575956	0	0.384459
novel_miR_780	8.34777	4.59645	6.75609	2.15474	3.2782	2.42821	2.46613	1.01229	1.33477	0.921529	0.558615	0.256306
novel_miR_781	1.25217	1.14911	1.01341	0.45363	0.596036	0.303527	1.45726	1.26536	1.60173	1.49748	0.893785	0.512612
novel_miR_782	0	0	0	0	0	0	0	0	0.17797	0.230382	0.111723	0.768918
novel_miR_783	0.278259	0.328318	0.675609	0.113407	0.298018	0.202351	0.224194	0.759217	0.355939	0.115191	0.111723	0.384459
novel_miR_784	0	0	0	0	0.0993393	0	0	0	0	0	0	0
novel_miR_785	3.89563	1.14911	2.36463	0.90726	0.894054	1.71999	1.90565	1.89804	1.7797	1.15191	0.893785	0.512612
novel_miR_786	0	0	0.112601	0.793852	0.794715	0.809405	0.896774	0	0.266954	0	0.111723	0.128153
novel_miR_787	0	0	0	0	0	0	0.112097	0.506145	0.0889848	0	0.223446	0
novel_miR_788	0	0.820795	0.112601	0.113407	0.0993393	0	0.33629	0.126536	0	0	0	0.128153
novel_miR_789	0.13913	0.328318	0.563007	0.113407	0	0	0	0	0	0	0	0
novel_miR_79	0	0	0	0	0	0.101176	0	0	0	0	0	0
novel_miR_790	0	0	0	0	0	0	0.33629	0.379609	0	0	0	0
novel_miR_791	0	0	0	0	0	0	0.33629	0.379609	0	0	0	0
novel_miR_792	0	0	0	0	0	0	0.33629	0.379609	0	0	0	0
novel_miR_793	0	0	0	0	0	0	0.33629	0.379609	0	0	0	0
novel_miR_794	0	0	0	0	0	0	0.33629	0.379609	0	0	0	0
novel_miR_795	0	0	0	0	0	0	0.224194	0.253072	0	0	0	0
novel_miR_796	0	0	0	0	0	0	0.224194	0.253072	0	0	0	0
novel_miR_797	0	0.164159	0	0.113407	0.298018	0.101176	1.12097	0.632681	0.266954	0.806338	1.00551	3.20382
novel_miR_798	0.695648	1.64159	1.68902	2.04133	1.88745	2.63057	1.90565	2.02458	1.1568	0	0.446892	2.43491
novel_miR_799	0.13913	0.164159	0.112601	0	0	0	0	0	0	0	0	0
novel_miR_8	0.13913	0.656636	0.563007	0.340222	0.496697	0.404702	0.224194	0.253072	0.0889848	0.115191	0.223446	0.128153
novel_miR_80	0.13913	0	0	0.113407	0	0	0	0	0	0	0	0
novel_miR_800	0	0	0	0	0	0	0.224194	0.126536	0	0	0	0
novel_miR_801	0.278259	0.328318	0.563007	0	0.0993393	0	0.112097	0.126536	0	0	0	0
novel_miR_802	0.13913	0.164159	0.112601	0.113407	0.0993393	0.101176	0	0	0	0	0	0
novel_miR_803	0.834777	0.820795	0.337804	0.793852	0.0993393	0.404702	0.560484	0.126536	0.533909	0	0	0.512612
novel_miR_804	0	0	0	0	0.0993393	0.101176	0	0	0.0889848	0	0	0
novel_miR_805	0.834777	0.820795	0.450406	0.45363	0.397357	0.303527	0.672581	1.51843	0.800863	0.115191	0	0.640765
novel_miR_806	1861.97	2560.88	1571.35	478.58	460.934	715.919	422.381	268.13	479.895	13.3622	7.15028	133.407
novel_miR_807	843.681	1797.54	482.159	280.117	291.462	321.941	163.213	157.664	113.367	5.29879	3.91031	23.7083
novel_miR_808	0.695648	0.328318	0.337804	0.340222	0.298018	0.202351	0.112097	0	0	0	0	0
novel_miR_809	1.53042	2.95486	0.563007	1.13407	1.09273	0.809405	0.672581	0.632681	0.889848	0.345573	0.893785	0.256306
novel_miR_81	0.834777	0.328318	0.337804	0	0	0.202351	0.560484	0.126536	0	0.115191	0	0
novel_miR_810	26.2955	62.3804	22.5203	20.9804	22.7487	39.3573	26.1186	15.0578	19.3987	0.115191	1.00551	3.97274
novel_miR_811	40.2084	34.9659	20.8313	5.78378	11.722	13.0517	6.16532	8.60446	5.33909	0.460765	0.893785	1.15338
novel_miR_812	2.08694	3.11902	2.92764	1.13407	1.58943	1.61881	0.896774	0.126536	0.355939	0	0	0.128153
novel_miR_813	15.8608	20.5199	17.3406	3.51563	3.97357	3.54115	3.02661	2.40419	1.24579	0	0	0.256306
novel_miR_814	143.164	127.552	85.9149	20.7536	24.3381	28.835	27.8	26.5726	21.7123	0.460765	0.558615	1.92229
novel_miR_815	43.2693	66.4844	44.1398	10.8871	9.23856	15.1763	6.38952	5.18799	4.71619	0.115191	0	0.768918
novel_miR_816	7716.68	10842.2	5830.39	43031.7	51744.6	38203.8	25770.8	31988.9	23516	7712.28	6032.93	10368.6
novel_miR_817	0.695648	0.328318	1.35122	0.226815	0.198679	0.404702	0.224194	0.253072	0.17797	0	0	0.128153
novel_miR_818	3.19998	6.56636	3.82845	0.113407	0.198679	0	2.24194	1.13883	0.711878	0	0.111723	0.256306
novel_miR_819	0	0	0	0	0	0	0	0	0	0	0.111723	0.128153
novel_miR_82	0.417389	0.656636	0.78821	0.340222	0.596036	0.505878	0.784678	0.632681	0.800863	0.575956	0.111723	1.53784
novel_miR_820	0.13913	0	0	0	0	0	0	0	0	0.115191	0	0
novel_miR_821	0.13913	0.164159	0.78821	0.226815	0.198679	0.202351	0.112097	0.126536	0.0889848	0	0	0
novel_miR_822	0.13913	0.328318	0.225203	0	0.198679	0.101176	0	0.126536	0	0.230382	0.111723	0.128153
novel_miR_823	0	0.164159	0.112601	0.113407	0	0	0	0	0	0	0	0
novel_miR_824	0.695648	0.492477	0.563007	1.02067	0.794715	1.21411	0.112097	0.126536	0.266954	0	0	0.128153
novel_miR_825	0.278259	0.656636	0.225203	0.113407	0	0.303527	0.112097	0.253072	0.355939	0.230382	0.223446	0.128153
novel_miR_826	1.11304	0.656636	0	1.36089	0	0	1.56936	0.506145	0.533909	0.115191	0	0
novel_miR_827	1.11304	0.656636	0	1.36089	0	0	1.56936	0.506145	0.533909	0.115191	0	0
novel_miR_828	0.13913	0.164159	0	0.113407	0	0	0	0	0.0889848	0	0	0
novel_miR_829	0	0.328318	0.225203	0.113407	0.0993393	0.404702	0.224194	0.253072	0.0889848	0	0	0
novel_miR_83	0	0	0.112601	0	0	0	0	0	0.0889848	0	0.111723	0
novel_miR_830	4.17389	6.4022	5.06707	1.81452	1.88745	1.82116	1.45726	1.89804	1.42376	0.575956	0.335169	1.28153
novel_miR_831	210.086	211.765	149.197	75.7562	57.5175	75.6793	46.5202	36.0628	22.3352	0.230382	0.782061	3.46013
novel_miR_832	1.25217	6.4022	1.23862	1.13407	0.695375	1.41646	0.33629	0.885754	0.0889848	0	0	0.128153
novel_miR_833	1.80868	0.820795	1.01341	2.38156	1.29141	2.63057	3.5871	1.64497	2.49157	0	0	0.384459
novel_miR_834	39.0954	50.7251	54.0487	19.8463	25.8282	27.5198	22.5315	24.548	19.5766	13.3622	14.3006	47.1603
novel_miR_835	0.278259	0	0.225203	0.45363	0.198679	0.202351	0.112097	0.379609	0.711878	0	0	0.128153
novel_miR_836	0.417389	0.328318	0.337804	0.226815	0.198679	0.101176	0.112097	0	0.0889848	0	0	0
novel_miR_837	55.9301	28.2353	49.0942	10.6603	9.93393	9.20698	7.1742	8.09832	4.53822	1.15191	0.670338	0.897071
novel_miR_838	0.556518	0.328318	0	0.113407	0.0993393	0.202351	0.33629	0	0.355939	0.115191	0.223446	0.256306
novel_miR_839	0.278259	0.328318	0.563007	0.113407	0.198679	0.101176	0.33629	0.759217	0.355939	0.115191	0.111723	0.384459
novel_miR_84	0.695648	0	0.112601	0.226815	0.298018	0.101176	0.112097	0.253072	0.0889848	0.230382	0.223446	0
novel_miR_840	0.417389	0	0.225203	0	0.0993393	0	0	0.126536	0	0	0	0
novel_miR_841	0.13913	0.328318	0.225203	0.226815	0.298018	0.303527	0.33629	0.379609	0.17797	0.115191	0.111723	0.128153
novel_miR_842	0.13913	0	0.675609	0	0	0.101176	0	0	0	0	0	0
novel_miR_843	2.08694	0.492477	1.68902	0.90726	0.993393	0.91058	0.784678	0.253072	1.33477	0.230382	0.111723	0
novel_miR_844	1.53042	4.10397	0.675609	0.567037	1.09273	0.91058	1.45726	2.02458	0.978832	1.38229	0.782061	1.15338
novel_miR_845	0.417389	0.164159	0.337804	0.113407	0.198679	0.202351	0	0	0.17797	0	0	0
novel_miR_846	2.3652	2.13407	2.02683	1.02067	1.19207	1.01176	1.79355	1.51843	1.06782	0.575956	0.335169	0.640765
novel_miR_847	2.3652	2.13407	2.02683	1.02067	1.19207	1.01176	1.79355	1.51843	1.06782	0.575956	0.335169	0.640765
novel_miR_848	2.22607	2.29823	1.35122	0.793852	0.794715	1.01176	1.45726	1.77151	1.51274	0.806338	0.111723	0.512612
novel_miR_849	0.278259	0	0.675609	0.226815	0.298018	0.303527	0	0	0.0889848	0	0.111723	0
novel_miR_85	0	0	0	0	0	0	0	0	0.0889848	0	0	0
novel_miR_850	0	0	0	0	0.0993393	0.202351	0.112097	1.01229	0.711878	0.230382	0.223446	0.384459
novel_miR_851	1.11304	0.656636	0.675609	0.113407	0.198679	0.101176	0	0.379609	0.0889848	0.230382	0	0.128153
novel_miR_852	0	0	0.225203	0	0.0993393	0.101176	0.33629	0	0	0	0	0.128153
novel_miR_853	0.695648	0.492477	0.900812	0.340222	0.397357	0.708229	0.560484	0.506145	0.355939	0.230382	0.335169	0.384459
novel_miR_854	2.78259	0.656636	2.13943	0.113407	0.0993393	0.101176	0.112097	0.126536	0.266954	0.460765	0	0.256306
novel_miR_855	0.834777	3.11902	0.450406	0.793852	0.496697	0.708229	0	0	0	0	0	0
novel_miR_856	0.13913	0	0	0.45363	0	0.101176	0	0.126536	0.355939	0.230382	0	0.256306
novel_miR_857	20.8694	11.4911	15.9894	3.74245	4.17225	5.66583	6.95	5.06145	4.89416	1.2671	0.446892	1.28153
novel_miR_858	0	0	0	0	0	0	0.112097	0.379609	0.266954	0	0.223446	0
novel_miR_859	0.13913	0.656636	0.337804	0.226815	0.198679	0.202351	0.448387	1.01229	0.889848	0.230382	0	0.512612
novel_miR_86	0	0	0	0	0	0	0	0	0.0889848	0	0	0
novel_miR_860	0	0.164159	0	0.113407	0.0993393	0.101176	0	0.126536	0.266954	0	0	0
novel_miR_861	0	0	0.112601	0.113407	0.298018	0.101176	0.224194	0.379609	0	0.230382	0	0.256306
novel_miR_862	0.834777	0.656636	0.675609	0.680445	0.298018	0.607054	1.45726	0.759217	1.1568	0.691147	0.558615	2.05045
novel_miR_863	0.13913	0.328318	0.225203	0	0.0993393	0.202351	0.224194	0	0	0	0	0
novel_miR_864	0.13913	0	0.78821	0.226815	0.0993393	0.101176	0	0	0	0	0.111723	0
novel_miR_865	0.13913	0.164159	0.112601	0.113407	0.0993393	0.202351	0	0.126536	0.266954	0	0.111723	0.256306
novel_miR_866	0	0.328318	0	0.113407	0	0	0	0.126536	0	0	0	0
novel_miR_867	0.13913	0	0.112601	0.113407	0	0.101176	0.224194	1.13883	0.355939	0.345573	0.111723	0.128153
novel_miR_868	1.25217	1.14911	0.675609	0.113407	0.0993393	0.101176	4.70807	6.20028	4.00431	3.57093	2.23446	10.893
novel_miR_869	0.13913	0.656636	0.337804	0	0.0993393	0.101176	0.448387	0.379609	0	0	0	0.128153
novel_miR_87	0.13913	0.164159	0.675609	0.113407	0.0993393	0.101176	0.224194	0.126536	0	0	0.111723	0
novel_miR_870	0.13913	0	0.225203	0.113407	2.98018	0.101176	0	0	0.0889848	1.61268	0	0.640765
novel_miR_871	2.50433	4.10397	5.06707	3.51563	3.57622	4.1482	2.57823	2.53072	1.86868	0.115191	0.111723	0.384459
novel_miR_872	0.417389	0.164159	0.112601	0	0.0993393	0	0	0	0	0	0	0
novel_miR_873	1.11304	0.984954	1.23862	0.680445	0.397357	0.607054	0.560484	1.13883	0.355939	0.115191	0.223446	0.640765
novel_miR_874	2.08694	1.80575	2.13943	5.55697	6.35772	5.56466	8.74355	7.08603	9.87731	4.14688	3.23997	9.61147
novel_miR_875	0.834777	0.164159	0.112601	0	0.0993393	0.202351	0.112097	0.126536	0.0889848	0	0.335169	0.512612
novel_miR_876	0.973907	1.80575	1.46382	0.226815	0.695375	0.607054	0.448387	0.253072	0.444924	0.230382	0.111723	1.28153
novel_miR_877	0.278259	0.164159	0	0	0	0.202351	0.112097	0.126536	0	0	0.223446	0
novel_miR_878	0.834777	0.656636	0.675609	0.680445	0.298018	0.607054	1.45726	0.759217	1.1568	0.691147	0.558615	2.05045
novel_miR_879	1.11304	0.984954	0.450406	0.226815	0.198679	0.101176	0.224194	0.126536	0.266954	0.230382	0	0.128153
novel_miR_88	0	0.164159	0	0.113407	0	0	0	0	0	0	0.111723	0
novel_miR_880	0.556518	0.492477	1.23862	0.340222	0.397357	0.404702	1.12097	0.126536	0.266954	0	0.111723	0.256306
novel_miR_881	0.556518	0.328318	0.900812	0.340222	0.397357	0.404702	0.33629	0.885754	0.444924	0.115191	0.111723	0.384459
novel_miR_882	0.13913	0	0.112601	0	0.0993393	0.101176	0.224194	0	0.17797	0	0	0
novel_miR_883	2.64346	0.984954	2.02683	0.793852	0.794715	0.404702	0.784678	0	0.711878	0.460765	0.335169	0.512612
novel_miR_884	0	0	0	0.226815	0	0.809405	0.112097	0.126536	0	0	0	0.384459
novel_miR_885	0	0	0	0	0	0	0	0.126536	0	0	0	0
novel_miR_886	1.94781	1.64159	1.23862	0.113407	0.596036	0.607054	0.112097	0	0	1.15191	0.111723	0.897071
novel_miR_887	0.695648	0.820795	1.46382	1.02067	0.397357	1.11293	0.672581	1.3919	0.800863	0.115191	0.446892	0.512612
novel_miR_888	0	0	0.112601	0	0	0.101176	0	0.126536	0	0	0	0.128153
novel_miR_889	0.417389	0.492477	0.675609	0.226815	0.397357	0.202351	0.224194	0.253072	0.266954	0.115191	0.111723	0.128153
novel_miR_89	1.11304	0.164159	2.25203	0.680445	0.198679	0.303527	0.560484	0.126536	0.444924	0.460765	0	0.256306
novel_miR_890	0	0.164159	0.112601	0	0	0.101176	0	0	0	0	0.111723	0
novel_miR_891	0.13913	0	0.225203	0.113407	0	0	0	0.126536	0.17797	0	0	0
novel_miR_892	1.25217	1.47743	2.02683	1.70111	2.98018	1.71999	0.896774	2.27765	2.04665	1.2671	1.22895	1.66599
novel_miR_893	0	0	0.112601	0	0	0	0	0.126536	0	0.115191	0	0
novel_miR_895	0.695648	0.492477	0.225203	0.226815	0.298018	0.202351	0.33629	0.126536	0.355939	0.345573	0.335169	0.256306
novel_miR_896	0.13913	0.492477	0.675609	0.567037	0.0993393	0.303527	0.784678	0.379609	0.0889848	0.921529	0.782061	0.512612
novel_miR_897	0	0.164159	0	0	0	0	0	0	0	0	0	0
novel_miR_898	0	0	0	0.113407	0.0993393	0.101176	0	0	0	0	0	0
novel_miR_899	0.973907	2.62654	0.78821	0.340222	0.496697	0.303527	0.896774	0.379609	0.889848	0.115191	0	0.256306
novel_miR_9	0.13913	0.328318	0.112601	0	0.0993393	0.101176	0	0.126536	0	0	0.111723	0.128153
novel_miR_90	0	0	0	0	0	0.101176	0	0	0	0	0.223446	0
novel_miR_900	0.13913	0.164159	0	0.113407	0	0.101176	0	1.01229	0	0	0.111723	0
novel_miR_901	0.13913	0.328318	0.78821	0.113407	0	0.202351	0	0.126536	0	0	0	0
novel_miR_902	0.13913	0	0	0	0	0	0	0	0.0889848	0	0	0
novel_miR_903	0.417389	0.328318	0.337804	0.226815	0.198679	0.101176	0.112097	0	0.0889848	0	0	0
novel_miR_904	1.25217	0.492477	0.675609	0.45363	0.794715	0.809405	0	0.253072	0.533909	0.460765	0.111723	0.768918
novel_miR_905	0	0	0.225203	0	0.198679	0.202351	0	0.253072	0.0889848	0.230382	0	0.256306
novel_miR_906	0.556518	0.656636	0.112601	0.340222	0.596036	0.607054	0.448387	0.126536	0.800863	0.575956	0.446892	0.640765
novel_miR_907	7.51299	1.96991	4.95446	2.49496	2.48348	2.12469	2.35403	1.01229	1.06782	2.30382	1.00551	1.79414
novel_miR_908	0	0	0	0	0	0	0	0	0	0.115191	0	0.256306
novel_miR_909	0	0	0	0	0	0	0	0	0	0.115191	0	0.256306
novel_miR_91	0.417389	0.656636	0.337804	0.340222	0.198679	0.202351	1.12097	1.01229	0.889848	0.230382	0.446892	0.512612
novel_miR_910	0	0	0	0	0	0	0.112097	0.379609	0.0889848	0.115191	0	0.256306
novel_miR_911	2.64346	3.93982	7.31909	0.567037	0.894054	2.22586	1.00887	0.632681	1.60173	1.95825	0.893785	1.40968
novel_miR_912	0	0.492477	0.112601	0	0	0.101176	0	0	0	0	0	0
novel_miR_913	0	0.164159	0.112601	0.113407	0.198679	0	0.112097	0.253072	0.444924	0	0.111723	0
novel_miR_914	0	0.164159	0.563007	0.113407	0.198679	0.101176	0	0	0.444924	0	0	0
novel_miR_915	0	0	0	0	0	0	0.224194	0.632681	0.0889848	0.115191	0.111723	0
novel_miR_917	1.11304	1.47743	0.337804	0.340222	0.496697	0.607054	0.112097	0.379609	0.266954	0	0	0.512612
novel_miR_918	1.66955	2.29823	1.57642	0.680445	0.596036	0.708229	1.12097	0.759217	0.355939	0	0.223446	0.128153
novel_miR_919	0.13913	0	0	0	0	0	0	0	0	0.115191	0	0
novel_miR_92	0	0.164159	0	0.113407	0	0	0	0.379609	0.0889848	0.115191	0.111723	0
novel_miR_920	0.13913	0	0	0.226815	0.198679	0	0	0	0	0	0	0
novel_miR_921	0	0	0.112601	0	0.0993393	0	0	0	0	0	0	0
novel_miR_922	0.278259	0.328318	0.337804	0.113407	0.0993393	0	0.112097	0.379609	0.0889848	0.230382	0	0.256306
novel_miR_923	2.3652	0.328318	0.337804	0.340222	0.397357	0.202351	0.672581	0	1.1568	0	0	0.128153
novel_miR_924	0	0.164159	0.112601	0	0	0.101176	0	0	0	0	0.111723	0
novel_miR_925	0.13913	0.164159	0.112601	0.113407	0.0993393	0.101176	0	0.253072	0	0	0.111723	0
novel_miR_926	68.4517	55.3216	64.1828	24.9496	22.7487	24.3833	22.7557	11.2617	16.9071	6.91147	3.79858	9.35517
novel_miR_927	0	0.164159	0.225203	0	0	0.101176	0.224194	0.126536	0	0	0	0
novel_miR_928	0	0	0.337804	0.340222	0.397357	0.101176	0.784678	0.379609	0.17797	0.115191	0.335169	0.384459
novel_miR_929	0	0.328318	0.450406	0.113407	0.198679	0.101176	0	0.506145	0.17797	0	0	0.256306
novel_miR_93	0.417389	0.492477	0.337804	0.113407	0.298018	0.303527	1.00887	1.3919	1.06782	0.345573	0.558615	0.512612
novel_miR_930	0.278259	0.164159	0.450406	0.340222	0	0.101176	0	0	0.266954	0.460765	0.111723	0.256306
novel_miR_931	0.278259	0.328318	0.225203	0.340222	0.298018	0.505878	0.224194	0.253072	0	0	0.111723	0
novel_miR_932	0.13913	0	0	0.113407	0	0.101176	0	0	0.266954	0	0.111723	0.256306
novel_miR_933	0.13913	0	0.112601	0	0	0	0	0	0	0	0	0
novel_miR_934	0	0	0.112601	0.113407	0.298018	0.101176	0	0	0.0889848	0	0	0
novel_miR_935	0	0	0	0.340222	0	0.202351	0.33629	0	0.0889848	0	0	0.128153
novel_miR_936	0.556518	0.820795	1.12601	0.340222	1.58943	0.708229	0.896774	1.01229	0.533909	0.115191	0	0
novel_miR_937	0	0	0.112601	0	0	0.101176	0	0	0.266954	0	0.111723	0
novel_miR_938	0.13913	0	0	0.226815	0.198679	0	0	0.506145	0	0	0.111723	0
novel_miR_939	0	0	0	0	0	0.101176	0	0	0	0	0	0
novel_miR_94	8.90429	12.9686	7.5443	3.62904	3.47688	6.98112	6.8379	4.5553	6.05096	2.99497	2.68135	3.46013
novel_miR_940	0.417389	0.820795	0.78821	0.567037	0.496697	0.505878	0.448387	0.506145	0.17797	0.115191	0.223446	0.256306
novel_miR_941	6.95648	7.55131	9.57112	1.36089	1.78811	2.52939	1.79355	0.885754	2.40259	0.921529	0.223446	0.897071
novel_miR_942	0	0	0	0	0	0.101176	0	0	0	0	0	0
novel_miR_943	0.556518	0	0.337804	0.226815	0	0	0	0	0.266954	1.49748	0.670338	0.640765
novel_miR_944	0	0	0	0	0.794715	0	0	0	0	0	0	0
novel_miR_945	0	0	0	0	0	0.303527	0.112097	0.126536	0.266954	0	0	0
novel_miR_946	0.13913	0.328318	0.337804	0.226815	0	0.101176	0	0.126536	0	0	0	0
novel_miR_947	0.13913	0	0	0.226815	0.198679	0	0	0	0	0	0	0
novel_miR_948	0.417389	0.164159	3.37804	0	0.0993393	0	0	0	0	0	0	0
novel_miR_949	0.13913	0.164159	0.112601	0	0.198679	0	0	0	0	0	0	0
novel_miR_95	1.11304	0.492477	0.450406	0.113407	0.198679	0.303527	0	0	0.17797	0	0	0
novel_miR_950	95.4429	361.478	85.0141	59.5389	81.8556	58.0748	70.2847	57.1944	41.9118	22.0015	27.3722	32.4227
novel_miR_951	0.417389	0.492477	0.450406	0.113407	0.298018	0.303527	0.33629	0.379609	0.0889848	0.115191	0.111723	0.128153
novel_miR_952	0	0	0	0	0	0	0	0	0	0	0.111723	0
novel_miR_953	0.13913	0.328318	0.225203	0.226815	0	0.101176	0	0.126536	0.0889848	0.115191	0	0
novel_miR_954	0.278259	0.328318	0.225203	0.113407	0.198679	0	0.112097	0	0	0.230382	0	0.128153
novel_miR_955	0	0.164159	0.225203	0.113407	0.0993393	0.101176	0.112097	0	0	0	0	0
novel_miR_956	4.31302	0.164159	8.1073	0	0	0	0	0	0	0	0	0
novel_miR_958	0.278259	0	0.675609	0	0.198679	0	0	0	0	0	0	0
novel_miR_959	0.13913	0	0.337804	0.113407	0	0	0.112097	0	0.355939	0	0.111723	0
novel_miR_960	1.3913	0.820795	0.675609	0.680445	0.794715	0.91058	0.448387	0	0.622893	0	0	0
novel_miR_961	0.834777	0	2.02683	0	0	0	0	0.253072	0	0.115191	0	0
novel_miR_962	0.417389	0.820795	0.78821	0.567037	0.496697	0.505878	0.448387	0.506145	0.17797	0.230382	0.223446	0.256306
novel_miR_963	2.78259	0.984954	3.04024	1.13407	1.68877	2.02351	0.560484	0.379609	1.33477	0.345573	0.111723	0.128153
novel_miR_964	1.3913	1.14911	1.35122	0.90726	0.298018	0.708229	0.448387	0.885754	0.533909	0.230382	0	0.640765
novel_miR_965	0.278259	0.164159	0	0	0.198679	0	0.224194	0.253072	0.444924	0	0	0.512612
novel_miR_966	1.25217	1.64159	0.563007	0.45363	0.298018	0.404702	0.784678	1.01229	1.86868	0.345573	0.111723	1.02522
novel_miR_967	0.417389	0.984954	0.78821	0.340222	0.298018	0.809405	1.00887	0.759217	1.24579	0.230382	0.446892	0.897071
novel_miR_968	0	0	0	0	0	0	0	0	0	0	0.111723	0.128153
novel_miR_969	0	0.164159	0.337804	0.113407	0	0.202351	0	0	0.0889848	0	0.111723	0.128153
novel_miR_97	0	0.328318	0.112601	0.113407	0.198679	0.303527	0	0	0.533909	0.115191	0	0.256306
novel_miR_970	1.94781	1.80575	1.57642	0.567037	0.794715	0.91058	2.01774	1.01229	2.04665	0.460765	0	0.384459
novel_miR_971	0.13913	0.328318	0.112601	0.226815	0.198679	0	0.112097	0	0	0	0	0
novel_miR_972	0.13913	0.492477	0.450406	0	0	0.202351	0.112097	0.506145	0	0	0.111723	0
novel_miR_974	0.695648	1.96991	2.25203	0.680445	0.993393	0.708229	0.672581	0.632681	0.266954	0.460765	0.223446	0.384459
novel_miR_975	0.417389	0.492477	0.450406	0	0.0993393	0	0.112097	0.253072	0	0	0	0
novel_miR_976	6.26083	0.820795	18.2414	0	0.198679	0.101176	0	0	0.0889848	0	0	0
novel_miR_977	0.278259	0	0.112601	0.340222	0	0.303527	0.112097	0	0.533909	0.115191	0	0
novel_miR_978	2.22607	0.820795	2.47723	0.680445	1.19207	1.51763	0.448387	0.253072	0.978832	0.230382	0.111723	0
novel_miR_979	0	0.164159	0	0	0	0.101176	0	0	0	0.115191	0.111723	0
novel_miR_98	0.695648	0.164159	0.78821	0.90726	0.794715	0.607054	0.560484	0.253072	0.17797	0	0.223446	0.128153
novel_miR_980	1.94781	2.95486	2.13943	0.680445	0.0993393	0.202351	0.224194	0.126536	0.0889848	0.115191	0.335169	0.256306
novel_miR_981	0.13913	0.164159	0.225203	0.113407	0.0993393	0.202351	0.896774	0.632681	0.800863	0.345573	0.446892	0.256306
novel_miR_982	0.278259	0.328318	0.450406	0.113407	0.198679	0.202351	0.448387	0.126536	0.17797	0.575956	0.223446	0.384459
novel_miR_983	0	0	0.112601	0	0	0	0.112097	0	0.0889848	0	0	0
novel_miR_984	0	0	0.112601	0.113407	0.0993393	0	0	0	0	0	0	0
novel_miR_985	0	0	0	0.113407	0.0993393	0.202351	0.112097	0	0.17797	0.115191	0	0
novel_miR_986	0.417389	0.164159	0.450406	0.113407	0.198679	0.101176	0.33629	0.759217	0.355939	0.230382	0	0.128153
novel_miR_988	1.80868	1.64159	2.36463	0.90726	0.496697	0.303527	0.896774	0.506145	0.622893	0.575956	0.446892	0.640765
novel_miR_99	69.843	63.5295	94.1348	17.805	14.9009	17.5034	11.7702	7.46564	11.3011	3.22535	4.24548	4.99797
novel_miR_990	0.13913	0.164159	0.225203	0.113407	0	0	0.112097	0.126536	0.17797	0	0	0
novel_miR_991	0.13913	0.164159	0.112601	0	0	0	0	0	0	0	0	0
novel_miR_992	0	0	0.112601	0	0	0	0	0	0	0	0	0
novel_miR_993	0.556518	0.492477	0.675609	0.340222	0.298018	0.708229	0.560484	0.126536	0.17797	0.230382	0.670338	0.128153
novel_miR_994	5.70431	6.4022	4.05365	2.15474	1.39075	1.82116	3.475	3.79609	2.49157	1.15191	0.111723	0.768918
novel_miR_995	0	0	0.112601	0.113407	0	0.101176	0	0	0.0889848	0.115191	0	0
novel_miR_996	370.502	411.382	344.335	474.043	639.149	511.847	292.124	346.962	293.472	33.751	45.0244	64.9736
novel_miR_997	0.13913	0.164159	0.112601	0	0	0	0	0	0	0	0	0
Note: The column indicates different samples. TPM, Transcripts Per Kilobase of exonmodel per Million mapped reads.
