# Supplementary material for: Comparison of MicroRNA Transcriptomes Reveals the Association between MiR-148a-3p Expression and Rumen Development in Goats
Source: Animals (Basel). 2020 Oct 23;10(11):1951. doi: 10.3390/ani10111951 (PMC7690783; doi:10.3390/ani10111951)
Supplement: Supplementary file 1 [file animals-10-01951-s001.zip › Table S4.xls]

## Sheet: S07_S08_S09_vs_S10_S11_S12.DEG_
Table S4: The identified DEMs in goat rumens (D30 vs D150).
miRNA	D30 (TPM)			D150 (TPM)			P-Value	FDR	log2FC	Regulated
	S07	S08	S09	S10	S11	S12
chi-miR-335-5p	90.5974	99.8622	90.2497	8.75553	8.0448	11.7918	1.24e-05	8.83e-05	-2.0708	down
novel_miR_1059	253.628	258.958	232.3	10.9444	5.13974	20.2512	1.07e-12	6.89e-11	-3.22772	down
chi-miR-487b-3p	202.499	160.741	189.845	7.9491	6.14534	21.7893	9.52e-10	2.12e-08	-2.84011	down
chi-miR-24-5p	22.8736	18.4789	20.3818	31.7964	23.5757	27.4288	0.00100665	0.00433957	1.69226	up
chi-miR-133a-5p	14.8006	14.3022	23.586	30.6444	34.4139	28.4542	8.21e-05	0.000467714	2.09967	up
chi-miR-409-5p	262.486	248.2	269.948	5.99063	6.0336	29.8641	3.86e-12	1.8e-10	-3.18085	down
novel_miR_186	16.3703	5.82213	23.675	14.9766	14.8605	35.6319	0.00117972	0.00500163	1.64093	up
chi-miR-127-5p	360.147	262.376	265.943	7.9491	5.81014	38.4516	1.47e-11	5.79e-10	-3.05725	down
chi-miR-381	268.316	165.171	190.201	15.783	10.3912	44.3476	6.42e-06	4.86e-05	-2.04429	down
novel_miR_395	8.07303	5.9487	6.58627	28.9163	19.2181	46.0138	9.67e-11	2.92e-09	3.37157	up
chi-miR-206	47.3169	18.3524	13.1725	57.6022	47.9336	50.7562	2.13e-06	1.88e-05	2.30269	up
chi-miR-542-3p	557.264	967.74	699.124	20.276	24.1344	53.7041	3.59e-10	9.71e-09	-3.35896	down
chi-miR-29c-5p	24.5555	17.8461	18.0677	96.7717	99.2192	56.3957	0.000109185	0.00060077	3.40415	up
chi-miR-214-3p	267.195	333.254	323.706	36.635	40.3357	57.0366	0.000110083	0.00060077	-1.57136	down
chi-miR-369-3p	662.998	438.305	433.359	12.0965	9.94427	57.8056	5.26e-14	6.75e-12	-3.21896	down
chi-miR-136-3p	546.275	531.08	484.714	14.8614	13.2963	62.6762	5.86e-13	4.29e-11	-3.04597	down
chi-miR-382-5p	303.075	245.416	271.372	8.29472	6.92747	62.9325	1.52e-07	2.05e-06	-2.41089	down
chi-miR-22-5p	35.8801	29.2372	36.6695	62.556	48.604	63.4452	1.92e-05	0.000131014	2.02523	up
novel_miR_996	292.199	347.05	293.534	33.7549	45.0286	64.9833	0.000269119	0.00129026	-1.48854	down
chi-miR-493-3p	806.07	604.869	698.679	5.87542	5.58667	79.8512	3.06e-17	1.57e-14	-3.59605	down
chi-miR-450-5p	462.63	474.63	407.637	30.414	20.8941	88.4388	2.15e-07	2.69e-06	-2.17547	down
chi-miR-378-5p	25.1161	20.504	35.6015	48.1554	41.4531	92.5403	5.48e-07	5.86e-06	2.31711	up
chi-miR-495-3p	491.894	297.562	447.777	24.3081	17.3187	104.204	3.45e-05	0.000221398	-2.04736	down
novel_miR_46	27.0222	45.6911	61.5905	185.249	118.661	115.996	7.31e-05	0.000426115	2.90966	up
chi-miR-494	1040.75	424.889	773.798	29.7227	27.2629	125.609	0.000178346	0.000905858	-2.5507	down
chi-miR-195-3p	23.4342	40.3752	63.9046	102.417	61.0064	126.506	1.33e-07	1.9e-06	2.35113	up
novel_miR_264	75.7968	80.3707	69.4229	127.07	98.6606	145.091	5.23e-06	4.07e-05	1.95279	up
chi-miR-3958-3p	819.973	443.241	798.363	30.2988	13.1845	163.291	0.000254675	0.00123253	-2.33695	down
chi-miR-493-5p	2055.6	935.085	1700.06	14.4006	14.6371	212.381	1.74e-06	1.57e-05	-3.34841	down
chi-miR-1468-5p	160.227	137.073	192.515	164.166	119.22	231.607	0.00162825	0.00652572	1.26214	up
chi-miR-3959-5p	1173.51	1070.26	1417.83	55.7589	49.3862	267.239	1.65e-07	2.12e-06	-2.26942	down
chi-miR-30f-5p	155.07	131.251	127.186	259.095	232.629	268.136	1.42e-07	1.97e-06	2.14211	up
chi-miR-28-5p	156.864	187.827	193.939	214.395	160.784	278.646	0.000166869	0.000856036	1.48449	up
chi-miR-30a-3p	100.689	97.584	102.621	164.857	142.348	289.669	7.8e-08	1.18e-06	2.16753	up
chi-miR-218	1355.93	1307.95	1498.38	171.885	153.745	296.719	1.05e-05	7.62e-05	-1.5595	down
novel_miR_1100	342.095	312.37	241.467	357.134	253.188	336.452	0.000511325	0.00234205	1.34219	up
chi-miR-30e-3p	248.582	226.177	263.807	322.803	245.478	388.746	3.58e-05	0.000226453	1.59477	up
chi-miR-29a-3p	144.978	245.669	132.17	1350.31	1186.05	416.175	0.001609	0.00649933	3.87386	up
chi-miR-411a-5p	2231.86	2551.36	2550.04	102.417	77.6547	576.262	3.71e-09	7.93e-08	-2.27681	down
chi-miR-199b-5p	4251.91	4653.91	4126.92	333.747	340.787	587.413	4.69e-11	1.6e-09	-2.17174	down
chi-miR-199c-5p	4251.91	4653.91	4126.92	333.747	340.787	587.413	4.69e-11	1.6e-09	-2.17174	down
chi-miR-379-5p	3915.98	3801.22	4059.99	161.517	106.482	931.555	1.88e-10	5.37e-09	-2.30315	down
chi-miR-133a-3p	536.857	582.087	685.328	893.986	930.404	981.542	1.6e-07	2.1e-06	1.89112	up
chi-miR-22-3p	540.781	457.544	653.91	1218.52	863.811	1165.34	7.71e-10	1.8e-08	2.21565	up
chi-miR-28-3p	820.422	775.989	842.242	1178.66	1021.13	1321.84	4.02e-07	4.8e-06	1.77297	up
chi-miR-199b-3p	5478.9	5780.62	5739.22	811.039	809.285	1579.47	0.000150725	0.000792189	-1.23279	down
chi-miR-199c-3p	5478.9	5780.62	5739.22	811.039	809.285	1579.47	0.000150725	0.000792189	-1.23279	down
chi-miR-199a-3p	5480.8	5782.39	5741.8	811.385	809.62	1580.75	0.000151334	0.000792189	-1.2325	down
chi-miR-127-3p	6810.16	9136.06	10264.6	266.237	233.634	1682.64	1.04e-06	1.03e-05	-2.59924	down
chi-miR-143-5p	1104.77	1695.38	1346.18	1464.94	1259.79	1814.02	4.85e-05	0.000292779	1.35558	up
chi-miR-199a-5p	6695.24	6871.13	6881.41	1203.54	1136.89	2028.32	0.0012283	0.00516492	-1.03314	down
chi-let-7c-5p	7839.7	5786.69	7519.83	1028.66	949.622	2167.01	0.000253899	0.00123253	-1.19119	down
chi-miR-30c-5p	1627.28	1150.5	1662.77	2258.58	2155.45	2407.71	4.84e-08	7.76e-07	1.87631	up
chi-miR-30e-5p	2549.28	1883.08	2514.26	3218.35	2508.3	2591.9	0.000410058	0.00192991	1.53664	up
chi-miR-200c	2085.53	982.421	1375.55	1173.59	1293.76	2651.11	4.53e-05	0.000276949	1.38419	up
chi-miR-125a-5p	2499.39	2028.25	2676.96	1864.01	1740.02	3061.39	0.000806695	0.00353705	1.0815	up
chi-miR-24-3p	3604.95	3419.36	3171.38	3402.79	2855.68	4507.05	5.33e-05	0.000318151	1.30144	up
chi-miR-145-3p	2258.66	1434.78	2049.93	4004.27	2436.35	6146.37	7.31e-10	1.79e-08	2.30603	up
chi-miR-30a-5p	5281.33	6456.62	4854.97	6028.99	5575.94	6548.44	2.23e-05	0.000150492	1.38702	up
chi-miR-378-3p	3616.72	2440.74	3887.68	6045.35	5394.15	11520.8	2.27e-13	2.33e-11	2.37386	up
chi-miR-1	5478	6948.46	8301.73	13208.4	12633.9	11557.7	4.93e-06	3.94e-05	2.12096	up
chi-miR-145-5p	14503.9	18641.2	24483.7	58618.4	72601.7	37622.9	0.00168386	0.00669629	2.87041	up
chi-miR-148a-3p	162509	123680	134710	20603.6	16859.7	41085.1	0.000492639	0.0022784	-1.25895	down
chi-miR-26a-5p	58694.8	50405.6	45526.4	43804.4	40414	53239.1	0.00244686	0.00943789	1.07757	up
chi-miR-21-5p	52711.4	67034.5	55954.1	55788.2	50204.9	56638.6	0.00175777	0.00693642	1.14752	up
chi-miR-143-3p	169269	283644	256345	587825	615943	483415	1.32e-05	9.26e-05	2.53693	up
