# Supplementary material for: Comparison of MicroRNA Transcriptomes Reveals the Association between MiR-148a-3p Expression and Rumen Development in Goats
Source: Animals (Basel). 2020 Oct 23;10(11):1951. doi: 10.3390/ani10111951 (PMC7690783; doi:10.3390/ani10111951)
Supplement: Supplementary file 1 [file animals-10-01951-s001.zip › Table S5.xls]

## Sheet: Sheet1
Table S5: The 188 KEGG pathway analysis of the DEMs target genes.
Pathway	ko_id	count	P-Value	Corrected P-Value
Jak-STAT signaling pathway	ko04630	20	1.4599e-06	0.000274461
Tight junction	ko04530	14	0.00056881	0.106936
Folate biosynthesis	ko00790	6	0.00259287	0.48746
Biotin metabolism	ko00780	1	0.103055	1
African trypanosomiasis	ko05143	3	0.0171696	1
NOD-like receptor signaling pathway	ko04621	3	0.027772	1
RIG-I-like receptor signaling pathway	ko04622	4	0.0141343	1
Bladder cancer	ko05219	3	0.0410906	1
Drug metabolism - cytochrome P450	ko00982	4	0.0204307	1
Collecting duct acid secretion	ko04966	1	0.278434	1
Toxoplasmosis	ko05145	1	0.278434	1
Phenylalanine, tyrosine and tryptophan biosynthesis	ko00400	1	0.278434	1
Cholinergic synapse	ko04725	3	0.0570245	1
Non-homologous end-joining	ko03450	2	0.157249	1
Asthma	ko05310	2	0.157249	1
ECM-receptor interaction	ko04512	2	0.157249	1
Ras signaling pathway	ko04014	5	0.0314552	1
Neurotrophin signaling pathway	ko04722	3	0.0960216	1
Rap1 signaling pathway	ko04015	4	0.0607226	1
Bacterial invasion of epithelial cells	ko05100	5	0.039182	1
Endocrine and other factor-regulated calcium reabsorption	ko04961	1	0.352828	1
Glyoxylate and dicarboxylate metabolism	ko00630	2	0.195969	1
Synaptic vesicle cycle	ko04721	3	0.118629	1
Salmonella infection	ko05132	7	0.0295785	1
mRNA surveillance pathway	ko03015	10	0.0104102	1
Non-alcoholic fatty liver disease (NAFLD)	ko04932	3	0.142969	1
Amoebiasis	ko05146	9	0.0182514	1
Progesterone-mediated oocyte maturation	ko04914	4	0.106666	1
Thyroid hormone signaling pathway	ko04919	8	0.0272562	1
Pancreatic secretion	ko04972	4	0.124662	1
ABC transporters	ko02010	5	0.0937284	1
RNA polymerase	ko03020	1	0.419562	1
Sulfur metabolism	ko00920	1	0.419562	1
Pyruvate metabolism	ko00620	2	0.275732	1
Other glycan degradation	ko00511	2	0.275732	1
Calcium signaling pathway	ko04020	1	0.419562	1
Adherens junction	ko04520	2	0.275732	1
Phenylalanine metabolism	ko00360	1	0.419562	1
Fc gamma R-mediated phagocytosis	ko04666	2	0.275732	1
Mismatch repair	ko03430	1	0.419562	1
Hepatitis B	ko05161	1	0.419562	1
Type I diabetes mellitus	ko04940	1	0.419562	1
Circadian entrainment	ko04713	2	0.275732	1
AMPK signaling pathway	ko04152	3	0.195791	1
Regulation of actin cytoskeleton	ko04810	8	0.0546929	1
Small cell lung cancer	ko05222	9	0.0477565	1
Type II diabetes mellitus	ko04930	2	0.315668	1
Glycosylphosphatidylinositol(GPI)-anchor biosynthesis	ko00563	4	0.185262	1
beta-Alanine metabolism	ko00410	2	0.315668	1
Aldosterone-regulated sodium reabsorption	ko04960	2	0.315668	1
Inflammatory mediator regulation of TRP channels	ko04750	4	0.185262	1
Natural killer cell mediated cytotoxicity	ko04650	6	0.117751	1
Morphine addiction	ko05032	6	0.117751	1
Glycosaminoglycan degradation	ko00531	1	0.479423	1
PI3K-Akt signaling pathway	ko04151	2	0.355076	1
ErbB signaling pathway	ko04012	1	0.479423	1
Bile secretion	ko04976	8	0.115453	1
Dorso-ventral axis formation	ko04320	1	0.479423	1
Huntington's disease	ko05016	16	0.0352669	1
Prostate cancer	ko05215	3	0.281579	1
Cell adhesion molecules (CAMs)	ko04514	7	0.135683	1
Central carbon metabolism in cancer	ko05230	6	0.16037	1
HTLV-I infection	ko05166	11	0.086376	1
Viral carcinogenesis	ko05203	12	0.0873151	1
Aminoacyl-tRNA biosynthesis	ko00970	7	0.176018	1
Amyotrophic lateral sclerosis (ALS)	ko05014	2	0.393641	1
Alzheimer's disease	ko05010	4	0.277002	1
Dilated cardiomyopathy	ko05414	12	0.101554	1
Basal cell carcinoma	ko05217	8	0.17448	1
Nitrogen metabolism	ko00910	3	0.340501	1
Retinol metabolism	ko00830	3	0.340501	1
Ubiquitin mediated proteolysis	ko04120	8	0.201256	1
cGMP-PKG signaling pathway	ko04022	1	0.533118	1
B cell receptor signaling pathway	ko04662	1	0.533118	1
Alcoholism	ko05034	4	0.325374	1
Influenza A	ko05164	5	0.290211	1
Glycosphingolipid biosynthesis - globo series	ko00603	1	0.533118	1
Pertussis	ko05133	1	0.533118	1
Hedgehog signaling pathway	ko04340	1	0.533118	1
Fatty acid metabolism	ko01212	3	0.369905	1
p53 signaling pathway	ko04115	3	0.369905	1
Proteoglycans in cancer	ko05205	10	0.19158	1
Transcriptional misregulation in cancer	ko05202	12	0.171307	1
Insulin signaling pathway	ko04910	6	0.279439	1
Hippo signaling pathway	ko04390	5	0.311153	1
Wnt signaling pathway	ko04310	5	0.311153	1
Phosphatidylinositol signaling system	ko04070	4	0.349787	1
Biosynthesis of amino acids	ko01230	7	0.269065	1
Chronic myeloid leukemia	ko05220	3	0.399059	1
Nicotine addiction	ko05033	3	0.399059	1
Glycosaminoglycan biosynthesis - chondroitin sulfate / dermatan sulfate	ko00532	2	0.467322	1
SNARE interactions in vesicular transport	ko04130	2	0.467322	1
Fanconi anemia pathway	ko03460	5	0.35355	1
Notch signaling pathway	ko04330	3	0.427827	1
Purine metabolism	ko00230	4	0.398563	1
Primary immunodeficiency	ko05340	4	0.398563	1
MicroRNAs in cancer	ko05206	9	0.292507	1
Axon guidance	ko04360	10	0.280502	1
mTOR signaling pathway	ko04150	1	0.581283	1
Arachidonic acid metabolism	ko00590	2	0.502117	1
Non-small cell lung cancer	ko05223	3	0.456091	1
Phototransduction	ko04744	2	0.502117	1
Glutamatergic synapse	ko04724	2	0.502117	1
Tryptophan metabolism	ko00380	1	0.581283	1
Dopaminergic synapse	ko04728	2	0.502117	1
Insulin secretion	ko04911	2	0.502117	1
Sphingolipid metabolism	ko00600	2	0.502117	1
Protein processing in endoplasmic reticulum	ko04141	13	0.295289	1
Carbon metabolism	ko01200	3	0.483749	1
Ovarian steroidogenesis	ko04913	2	0.535409	1
Porphyrin and chlorophyll metabolism	ko00860	2	0.535409	1
Protein digestion and absorption	ko04974	8	0.434834	1
Fat digestion and absorption	ko04975	4	0.49354	1
Endocytosis	ko04144	11	0.416243	1
Viral myocarditis	ko05416	8	0.451047	1
Glycerolipid metabolism	ko00561	1	0.624485	1
Base excision repair	ko03410	2	0.567138	1
Arrhythmogenic right ventricular cardiomyopathy (ARVC)	ko05412	2	0.567138	1
TGF-beta signaling pathway	ko04350	2	0.567138	1
FoxO signaling pathway	ko04068	1	0.624485	1
Gap junction	ko04540	2	0.567138	1
Ribosome biogenesis in eukaryotes	ko03008	5	0.500591	1
Valine, leucine and isoleucine degradation	ko00280	1	0.624485	1
Lysosome	ko04142	9	0.473724	1
Other types of O-glycan biosynthesis	ko00514	2	0.597272	1
Sphingolipid signaling pathway	ko04071	2	0.597272	1
N-Glycan biosynthesis	ko00510	2	0.625802	1
Oocyte meiosis	ko04114	1	0.663235	1
Oxytocin signaling pathway	ko04921	2	0.625802	1
cAMP signaling pathway	ko04024	1	0.663235	1
GABAergic synapse	ko04727	1	0.663235	1
Circadian rhythm	ko04710	1	0.663235	1
Protein export	ko03060	1	0.663235	1
Neuroactive ligand-receptor interaction	ko04080	11	0.60169	1
Lysine degradation	ko00310	4	0.622217	1
MAPK signaling pathway	ko04010	3	0.633155	1
Glycerophospholipid metabolism	ko00564	3	0.633155	1
Chemokine signaling pathway	ko04062	2	0.652738	1
Pantothenate and CoA biosynthesis	ko00770	1	0.697992	1
Acute myeloid leukemia	ko05221	1	0.697992	1
Tuberculosis	ko05152	4	0.695567	1
Choline metabolism in cancer	ko05231	8	0.722599	1
Melanoma	ko05218	2	0.701942	1
Systemic lupus erythematosus	ko05322	7	0.742982	1
Hepatitis C	ko05160	3	0.714573	1
Rheumatoid arthritis	ko05323	4	0.743505	1
Alanine, aspartate and glutamate metabolism	ko00250	1	0.729166	1
Cytokine-cytokine receptor interaction	ko04060	2	0.724292	1
Carbohydrate digestion and absorption	ko04973	1	0.729166	1
Salivary secretion	ko04970	2	0.724292	1
Autoimmune thyroid disease	ko05320	1	0.729166	1
Mineral absorption	ko04978	3	0.749707	1
RNA degradation	ko03018	4	0.772133	1
Ether lipid metabolism	ko00565	1	0.757126	1
Steroid biosynthesis	ko00100	1	0.757126	1
Vascular smooth muscle contraction	ko04270	1	0.757126	1
RNA transport	ko03013	6	0.828541	1
Hematopoietic cell lineage	ko04640	3	0.78129	1
Mucin type O-Glycan biosynthesis	ko00512	2	0.782976	1
Signaling pathways regulating pluripotency of stem cells	ko04550	3	0.809512	1
Glutathione metabolism	ko00480	1	0.782204	1
TNF signaling pathway	ko04668	1	0.782204	1
Osteoclast differentiation	ko04380	1	0.804695	1
Thyroid hormone synthesis	ko04918	1	0.804695	1
Glycosphingolipid biosynthesis - lacto and neolacto series	ko00601	1	0.804695	1
Phagosome	ko04145	1	0.804695	1
Taste transduction	ko04742	5	0.897942	1
Spliceosome	ko03040	6	0.932244	1
Staphylococcus aureus infection	ko05150	1	0.824867	1
Pathways in cancer	ko05200	3	0.893467	1
Vitamin digestion and absorption	ko04977	1	0.842959	1
Nicotinate and nicotinamide metabolism	ko00760	1	0.873734	1
Chemical carcinogenesis	ko05204	3	0.942617	1
Parkinson's disease	ko05012	1	0.873734	1
Maturity onset diabetes of the young	ko04950	1	0.886783	1
Ribosome	ko03010	6	0.988144	1
Nucleotide excision repair	ko03420	3	0.961618	1
Peroxisome	ko04146	3	0.964628	1
PPAR signaling pathway	ko03320	1	0.908979	1
Gastric acid secretion	ko04971	1	0.908979	1
Herpes simplex infection	ko05168	4	0.987853	1
Renal cell carcinoma	ko05211	1	0.926829	1
Glycosaminoglycan biosynthesis - heparan sulfate / heparin	ko00534	1	0.926829	1
Cell cycle	ko04110	1	0.934397	1
Epstein-Barr virus infection	ko05169	3	0.987094	1
Serotonergic synapse	ko04726	1	0.952724	1
Amino sugar and nucleotide sugar metabolism	ko00520	1	0.982323	1
Olfactory transduction	ko04740	16	1	1
